# Supplementary material for: Novel Informatic Tools to Support Functional Annotation of the Durum Wheat Genome
Source: Front Plant Sci. 2019 Oct 10;10:1244. doi: 10.3389/fpls.2019.01244 (PMC6795695; doi:10.3389/fpls.2019.01244)
Supplement: Supplementary Table 2 — BLAST search results for the assembled contigs. [file Table_2.xlsx]

## Sheet: BlastHits
AbySS_ContigID	Sequence		Rice MSU DB-Hit	Functional Description of the rice protein	E-Value	Score		TAIR10 DB-Hit	Functional Description of the Arabidopsis protein	E-Value	Score
L3847id1	ACTAAAGGTCTCCCAGCCCCCGGCGCGGGCTCGTGCTACATGGTGACCCTTTAGTGGCGGTTCGTGTTGAACCGGGACTAAAGGCGGACCTTTAGTCCCCACCCTTTAGTGCCGGTTACAGAACCGACACTAAAGGGCCTTACGAACCGGTGCTATAGCACGATTCTGCACTAGTGATGGGGGTGGATTTGGTGCAATTTGGGGTGGGGTCGGGCTGTCGGGTCTGACGTGGCGGGTGTGCCCGGACGCCCCCATATCCGCCCCATATTTGAGTTGGATATGAGGGATGCCAGTCAGCCTGGATGTTTGAGGGGTCGTCTAGGTCAAAAAAAGTGACCGGACAGTGACGGGGCAGCCCGCCCGGGCATATGAGGCGGGTTTGAGGCGCCCGGTTTTAGA…		LOC_Os11g25210.1	retrotransposon protein, putative, unclassified, expressed	4e-57	214		AT4G29090.1	Ribonuclease H-like superfamily protein	4e-19	93.2
L2915id2	AGTGTCTCCTCATCCATGTCCGGGCCTACCTCAAGCACCCAAGATCCACCTTGTATTGCGTCGGAGACTGACCTGACCTCTCAAACACGCTGCGGGATCCTCGCATATAATCTTGGGGCCAACTCTTGAACCCTAAAACCTTGAAGCCACCGGTCCTCCCAAAACAGAGCATTCTTGTCGTCTCCCACATGCGTGATTGCGGTTGTTCTAAAAATTGATCGCGCTTCATCTGGAATTCTGATCTCGAAACCTCTCCAAGGTCGTGATCTGTCTGTACATTGTAGCCATGCCCAGCGGGCCTGGAGCGGAAGTTGAGCCAGTGTAGGTCCAGTATGCCTAGGCGTCCAGCCCATTTGGGCGTGCAAACACTCTTCCAAGCCACCTTGCACCACCATTGGC…		LOC_Os10g29730.1	retrotransposon protein, putative, unclassified, expressed	9e-27	83.6			No hit found.
L2884id3	GTTTGGTTTCCCACAAAGTTTCATACACGTGGTTCGGGGCAAAAAAAACAGCATGTTTTGTGCCCACGACTAAGGCTGGGCTGCATGGCACGAAGCTCAAAGCACTCATGCATGCCTCGAGTGTTCATCTGACCTACGCCCGAGCAACCACAAGGGAGTGCACGTGGTGGTTCTCTCGACACAGAGGTAACCAAACAGCCGAACATTGCATATAGAGAGCACATACATGGAACCAAACACCATGATTGTGTTTTTACGTACATGAAACATAGACCTTTGTGGTCAACCAAGCACAGTGCACAACATAGTTCTCCAGCTAGCCTCCGTTGGGTTAAGCTTCCAAAAAACGCAAATATACCTTGGGTAACCGAACATGATCCTAAATGCAGAACCTATTGG…		LOC_Os01g27430.1	retrotransposon protein, putative, unclassified, expressed	1e-07	42			No hit found.
L2828id4	CTACTAAAGAAGATGTTCCACCTTTTTTATCCATGTTAATAATGAGATCTTCTTGCCTTTTCAGCTTGAACACGGAAGGCCTTATATGCTTGTAGAAGCTTGGTAGTGACGCAGCTCGGATGCGGACGCGGAAGGCCTCGACACCACGTTTGGGCATCATGCACACCTCCTAGCGCTCGTCCTCGTCGAGCCCCACCAGCGGCTCCATGGCGTAGATTGTATCTACTGCTGTGTCTTTTCGCATGAACAATTCAGTGCACAATGTGTACACACAACACACATCAGCTTGCTTCAGGGGCACAAGAGGTCGTGATAGGTAACATAATTATGGTTAGGCAATATGTGTGTCGGTCAGTTCAAGAAAATACCAATTTCATTTGGTCAACTCTTAGATTTTGT…			No hit found.					No hit found.
L2601id5	ATCGTCCTTGATCAGCAAAAAGAGTATATAGCTCTTCGGGAATGTGCCATTTTGGGGATTCCTACTATTTCTTTAGTCGATACAAATTGTGACCCGGATCTCGCGAATATATCGATTCCAGCCAACGATGACACTATGACTTCAATTCGATTGATTCTTAACAAATTAGTATTTTCAATTTGTGAGGGCCGTTCTCTCTATATAAGAAATCGTTGATTAAGAATATATAGTGAATTCTTGGGCAACTGCGTAAATTTATGGAATCACTTACTTTACTATATCTTTTTTTTTTGCATAGAATTTTTTTTGCATAGAAAAAAGAAGGGGAATATTGATATATATTAGAGGGTATTGATATATATTATGATCTGATGTGCTTTCTTGGTATCCTAAATATAA…		LOC_Os10g38276.1	chloroplast ATP synthase a chain precursor, putative, expressed	1e-169	492		ATCG00150.1	ATPI | ATPase, F0 complex, subunit A protein	1e-157	459
L2591id6	CCCATCGCGGTTAGGATCCCATGAACCAGGAGCGCCAGCACCGGTTCCTCGATCTTCCTACTGGAGGCATGGTCATGGCTTTCATTCATTCATTTCATTCTTAGTTCTGTTGTGGAATCGAACCACTCAAAGGATTTAGAGTCCTTTTACCAACCAGTCAGAACCAATATTTCTCTGTTATATTCTGTTTTTTCTTTGTCAGCTAGCACAATTTGGATTTCGAGTCCAATGCGCTAACGCTTTCTTTAGTTTTCTTGCTCTTTCTCCGGGCTTTGACCATGTCTCCCGAACAATTTCAGTACATATGGCGCAAGACGATTCCACATATATATCGAGGTCGGAATGGGATCGGGTGTTTTCACGTCTCACCGTAGTGCCCGGTTTGTCTTGATTGGTGAT…		LOC_Os12g23570.1	expressed protein	1e-09	58.9		AT2G07775.1	unknown protein;	4e-07	50.1
L2370id7	AATGAAATTGACTTTCCTGATACACTTCTATATTCGGGCTGCATGTAACATTTAGGCCATGCTATCGGACATACCTTAAGTGCATGGTAGCATATCATCCCAGCATGCTCGAAACTGCCACACTCGCATGCGAAGAAGGAATTGTTTTCATGGACAATGACTTTATAGTCCACCTTGCTCCACTTCTCACGCGTTGCTGCGTCCCGATGTGTCAAGACATACACTTTGCCCCGTTCAAGCTCTTCAAAAACATACGTCCAGGATTTGTATAGAGCATCGCCAAACTGTTCGAACATTGTACGAGTATAAACCTTGCTAGCGTGTCTCTCCAAAGGGATGTTTAACTTCAGAACAACGCCGCCCTGCAACCAGAGTTAGACAAATTTCATTAGTAAATAA…		LOC_Os04g44630.1	transposon protein, putative, unclassified, expressed	2e-63	155		AT4G38180.1	FRS5 | FAR1-related sequence 5	4e-56	116
L2357id8	CTATACCAAATAAAAATATATTGCATGAATCTAATGATATTGATTTGGTATCATAGATGATGCTATTTTTTTAAACTTGGTCAAAGTTTACAAAGTTTGACTTTACAAATTCTAATATGCACTATATTTTGGGATGGTGGGAGTACTACATAATAAGTGAAAAACCCACACGTTGCCTAAATATTAAAATCACATGAGATGTTGTGAGAAACCCTAATTAGTTGTAATTACTGTGTTTTAGGGTACCCCTAAAGTTACACATTTATACTTCTATAGGCAGGAGAAATAAAAAACCAGTGTTTCTGTTTTTCTTCTACTTGCTCTCTCCTCAAGCAATTGTATATCTAATGCCAGGAGGATGTTAGTATAAGCACAACACGTGGGTTAGATTTGGTCACT…			No hit found.					No hit found.
L2306id9	AATTTATTCTTCCTTAAAAAGATCTTTTTTTAAATCTATTAATATTATATATGTTTTTGTTAGCCAGGAAAAAGGAATAAACAATTCGCAACAAAAAATCAGTCACATGTTAAACAATTGGGCACTATTTAGCCTAGTGCTTGCACTTGTAGTCAGCGGTAGGTGTTTTCCACTTCATGATTCTGGTTAATAGCGAATTGATGGGTAGGTGAAGCAATTCAGTTATAGTATGTCGGATGGGTAAGTGAACGGTCAGGCGGTAGGTGTTGAGACGATGTTGTTGAATCCTAGACAGGGTACCATTTTCATTAAACTCTGATGTTGAAATAATGTATTGACACGAACCGTTGGCTGATTTTGTTTTTAAGTAACTAAAGAAAAAAACGCGTCCAGGAAATC…			No hit found.					No hit found.
L2283id10	TGTAGTCTTACAGGGTTGGAGAAGTGTTCTTTTGGGATGAGGGAGGCGAGCTTGGCGCAGAGCGCCTTCATGTGCTGCCTTCTCTCCCTCTCCGCCTCCTTCCTCGGCACCACCCTCGCCGTCGTGCCGTCCCTCGTCCTGCCCCTCTTCCTGCCGGTCGGTTGCGCCTGCAGCTCCATCTCGAACTCTCGCGCGCAAGGAGTTGCACAAGAACTCGCGCACAAGGTTGCGCCTGCAGCCGGCTGGTCTGGTGGTCTAGGTCGAAATGCAACCAGACTGAGTGTATGACCACAAGAGGCAACTGTTAGCTAGCTGGAGAGGGTGTTTTGTTTTTCATGGAGCAGCAAGAGGTAGGGGATGAAGAATTCTGGGAGGTGGTTGGAGGAGGAGTGTTAAAAT…			No hit found.					No hit found.
L2176id11	CAACAAGGGCAACACCCAATGGAAATCAACATTGTGCCCTTCATGTTCAACTTCAAGGTTTCAACCAATATGATTCCCCTTGCTGCAAGCAACAAACTTTAGTTCCCAAACCAACAAATCACAATCCAGCAATAACCAGATCCAGAAAATCATATCTCACCATGAAACTGAATCCCCAAACAATAATCAACCGAATGGACTTGTGCCTCGGCTTAAGGGTGGATCCGAACAACCCATGTCCGATCATTGGCTTAGGCACACTCTATAGTTGCAATAGGTTAATACATCTATCTGTTAATTGTAACCTGTAACAATACCTAGTAAGTGTTTGCATAGGTTAAATCAAAAGCAGATAAGGGGGTGCAAACTGTCACGAGCTTTCCATTGAAATTTTTGTCA…			No hit found.					No hit found.
L2110id12	GGTCGATCAAAAATCAATTTAGGAGTTGTGATAAAGTCTCTTCATTCTTTCATAGAATGATACAAAGCAAGGCTGCAGGGTTTAGGTCAAAAATAAACATAGGTAAGGTAGGTATCCAATAAATATTTATCTATCGATAATTTTATGGTATATTCGGGCGTCCTTTGCTTAAAAAAAAAGAGTAACAAAAGGAATAAAAAATCTTCCTATTCCCGCTTCTTCTATTCAGGACATCATTCCCGTACTCTTTCTTTTTTAAGGAAAAAAGGGCTATAGTATCGTATTTTTAATGCTCTCTAATTCTACCAGAATTCCTATAAGAATTTGTTAGGAGTAAATTCCTTGAACTGATTGATCCATGGCCTTAGGGCGGAATCCCTTTTTGACTCTGTACCCTTG…			No hit found.				ATCG00220.1	PSBM | photosystem II reaction center protein M	6e-13	63.5
L2067id13	GTTTCTCCAAAAGAAAACTCTGTTGTTCCGCGTCTTGGACTAACCATCCCTTAGAGGGTATTGTTAAAAGATCCTCGATTCCTAACGAAATCGATGTAGTAGTGGCTTGATGGAAGCCCAGAGTCTTTAGTTGATCCAGTATATGGGATGTATATCCCATTCCAAAATGATCTATTAATCTGCTAATAAGTCGTTTCATACCAGTTCCGTCTATCTCTTTATTATGAAAGACCAGATTGGCCCGTTCCGCCATACATAAGTACCCCCTTTTCGGCTGAGTAGGATTCGACAATTGCTGAGTAGGATTCGACAATGGGCCTGAGTCAGTGATTCGAAAATTTAATTAACTTAATTGCCTCAATCTCAATCTGGATTCGCGTGGCAAATAATGATGATACT…		LOC_Os02g24614.1	DNA-directed RNA polymerase subunit beta, putative, expressed	0	1023		ATCG00180.1	RPOC1 | DNA-directed RNA polymerase family protein	0	824
L2065id14	GGGATTAGCCCAGATGAAGAACCGTTTCTTGGGGAACTCCATGGAATGGAATAGATGATCAACCTGATGACAAGACCTGAAATTTTGAATACAGAGTTACTTTGTTTTCTAGTACTCTGTTTTTCTAGAGATGGTTTATTGCTCTCCATTTGTTGCTGCCGCTATGTTTGTGCTTGTTTGTAAAAAGAGAATGATGATTGCATCTGTTGTTATCCATTTGCTGCAAATTCATGCTGATGAAAGAATACACCTGCTGCCCTTCTATGTATGCTATTAACTCTGCAGTTTTCATCGCTTTTGCTATGCAAATTACAGTTTGCCAGGAAAAAGGCCTCGCGGCGTTTTCCGGCATCCATAGTTTTATTTTGGAATGAGTGGTATTTTCAATCCATAGTTAGC…			No hit found.					No hit found.
L2063id15	TGGTAAGGGCTGATAGCTGCAGCACAGAATTCGTCGAAATCCATACTCCTGTGTGCAAGTGGTTCCAACTGAGAAAGAAACAAGAACAAAATCAGCAACTTCAGATACTAATTACACAAATGTTATTAGATGGAAAATAAAACTAAAGAATGGAATAGAAATTCAACTAAGCAAACACAGAAACAACTAACATCAGGCATCAGTATTCAATACATTGCTTTCAGGTTTCAGCCATTCACCATGACAGCAGCAAATGAAATCTGTCCAGTCATATGAATGGAGTGGTCATGTTATCCAGTAAAACTAAACAAAGTATCACTAGAATCATGACTAATCGTATTAAAAATAGCAAACTGTGTCTACAAGTAAGATGCCAAACGTCAAACGGAAACCATCAAC…		LOC_Os06g50030.1	CAMK_CAMK_like.30 - CAMK includes calcium/calmodulin depedent protein kinases, expressed	1e-09	62.8		AT2G46700.2	ATCRK3, CRK3 | CDPK-related kinase 3	1e-06	51.2
L2041id16	GTCCACGGCCCATGGGTGTGGCGGGCAGCTGGTTGGATGCACTCCCACACCACGCTGTTGCACTTGAACCCTGAGCCGAAGCCGATCATCCAAACGCGGTCGCCCTTGCGCATTCGGCCTTTGGCCTCGATGTAGGCGAGCTCGTACCATAGCGAGCTACTCGACGTGTTTCCGAACCGGTGCAGTGTCATCCGCGACGCCTCCACCTGCTCGTCGGAGAGGCCGAGCTTTTCTTGCAGCTGGTCTATGACGGCGCGGCCGCCGGCGTGAATGCACAGGTGCTCGAACGCCGTGGAGAAGTCCGGGATGTAGGGCTGCTTGACCCGCGCGCCGCGAAGCAGCTTGCGTGCGACGAAGGAGAGGACGAATAGAAGCTGCTCGGAGAAGGGTAGGACGAGC…		LOC_Os06g15170.1	3-ketoacyl-CoA synthase, putative, expressed	0	666		AT1G25450.1	KCS5, CER60 | 3-ketoacyl-CoA synthase 5	0	524
L2025id17	GGAGAAATGCCAGACTGGATTGGAAGTTTGACACATTTAGTGAAGATTTATCTAGGGCATAGCGAGCTGAAAGGTGATAAAACCATGGAACTACTAGGCACACTGCCCAAACTTATGCTCCTTGGTCTTCGTCAGAATGCATATGTTGGGAAGAGTCTAGTCTTTGGAGCAAGAGCATTCCCAAATCTCAGGGAACTAGATATTTTTTACCCGGATCGAGTGAGAGAGGTGATATTCGAAGAGGACACCTCGTACCAGTTGGCAAAGATACAATTCCGTGGCGGCCGATGTGTGGAATTTATTGGCATCAAACATCTCCCAAGGGTCAAGGAGATTTCACTTGGTTTGGGGGCTAGAGTGGCGAAGCTTGGTGACCTGCAAGGGGAAGTGGAGGCACAC…		LOC_Os06g17920.1	NBS-LRR disease resistance protein, putative, expressed	2e-39	157		AT3G07040.1	RPM1, RPS3 | NB-ARC domain-containing disease resistance protein	7e-08	56.2
L1939id18	GGACGATTGGTTTTGCTTGGCATCGTCAAATGATCGATAATATATATCTGTGCGCATCAATCCAGGTTGAGGCTGGGGTTGATCCTTCTCGAAATAGTCTCAACGACCTTGTATTAATTATGTACAAGTTTGACATTCAGGTACCTCCCGTGTCCAACATGTCAAACATGAGCGAACAGTGCTCTAATGATGCATTGGAGTACTTCGCTAAGGAGGTAGGACTTCGACGGCCGATTTTGCGAGTCAATGCTCTCATGGTGGTTATGGGCATCTTGATGGGGCTCATGGTGGGGATAGGCGCTTACGGTCATCGCTACCGGCACATTCCACTGATCCGTTTTCTCTATCTGGCTGCCACCACATTGTTCCTGCCCATTGTCTCTTATATTGTCTCTTCCA…		LOC_Os01g24240.1	expressed protein	9e-94	306			No hit found.
L1888id19	AATTCTTCGAAGCATTAATATTTGGAGAAAAACCTGAGAATTACAATGATGGATTAACTGATCTTGCAAAGGATATTGCCAAGAAATTGAAGGGTTCACCTCTAGGAGCCAAAACAGTTGGTCGACTATTGAAAAAGCATTTATCTGTAAAAGATTGGACGGCAGTTCTCAAAAACAATGAATGGCAAAAACAAGAAAATAATGATGATATTAAGCCATCTCTAAAGATTAGCTATGATTATCTTCCTTTCCAACTGAAAAAATGTTTCTCGTGTTTTTCCCTATTCCCCGAAGACCATAGGTTTAACAATCTAGAGATTACAGCTTTTTGGAGTGCCATAGGGATCATTGAAAAAGATGAGAATTACATGGAGGAACTTTGGAAAAATGGTTTTCTCA…		LOC_Os02g16270.2	xa1, putative, expressed	0	578		AT3G14470.1	NB-ARC domain-containing disease resistance protein	1e-44	171
L1865id20	AATTAACTTTAAAAGGCTTAATGATAATACAGTTGACGATGCATACAACATACCTAATAAGCAGGAATGGATTAACAGAATACAAGGAAGTAAATATTTCTCCAAATTCGATTTAAAGGCAGGATTTTGGCAAGTAAAAATGGCTGAAGAATCTATTCCATGGACAGCATTTACTTGTCCACAAGGCCATTATGAATGGCTAGTAATGCCATTAGGCCTAAAGAATGCACCTGCACTATTTCAAAGAAAGATGCAAAATATATTTAATGAGAATCAAGCATTTATATTAGTATACGTAGATGATTTGTTAGTATTCTCAAAATCATACAAAGAGCATATAGCCCATCTTGAAGTGTTCTTTCGAAAGGTAGAACAAAATGGGCTCATACTATCTAAAAA…		LOC_Os08g18780.1	retrotransposon protein, putative, unclassified, expressed	0	692			No hit found.
L1847id21	TGATCATAATTAGTATACTTTAACTAAGACATTCCAACTGAAGCCTTAACTAAAACCTTCCATCAAAATAAATAAATTACTTGAGAGTAAGGGAGAAAGGGATGGTGTTTATTTATCATGTGAAAGGTAAAATGTTAGATATAATCTTGATGTTTTTCTGTATCTGCATGTTTATTTCAATCTTGCATGTAGTAGTGTGCGTGTGCAAAGGTACGTATGATGCGTACAGGCTCATGGTTTCAGTTAGGCCAGCATGCAGGGAGAGAGTCCAAGCTGCCATGTGAAATGATGATGCGTGCAAGTCTGAAGCCAACGGCCTGCACAATAGTTAGCCGAGTGAATCGGTAGTAGAAGCTAGCTAGCGTGTGCATGTCCGAGTCATCTGGATCGCAGGAGCAG…			No hit found.					No hit found.
L1810id22	AAGAAGCCCCAAAAAATAGCAAAAAGGAATACAACAGACATAGAACACCACACAGCAGCAGCACATGATCTCAGTCTGAAAAAAGGTGTGAGAAAGGAACTATTTACCTGATACAAAAAAGACAATTCCCTATTGCATTAAAAGAAGCTATTGTGGCAATACAGGAGTTTATGATAACCTCATATAGTCATGTGAAAATCTCAAAGCATCTTTGCTCGATATACTCTTCAGGTGATTTGCCGAAATTAGGTGTGCCATTATGCTTGGCAAACTCAACAATCCGCTTTCTGTAGTTCATTACCTACTACAGTATTTGGCAAACTGAAAATAATGTGTAGTGGAGGGCACAAGTGTACGTCAAAGGGGATCATAAGCCAAAGTATATTTAATAAATCACCA…			No hit found.					No hit found.
L1805id23	AAGTCAATTTATAATCTTTAACACCAGCTTTAAATCCAACACCTGCTTTAGTTTCTGTTTGTGGTGACATAAGTCCCTCCCTATAACTCTTGAATTAAGAATTCTCACAATAACAGGGTCTACTCGATGTTAATTAGGCGTAAATGAAACTTTAGCAAAAATCTCGTAAAACAAAAAGGATATTCAATTAATATAATATCAACTCATTAAAGAAAATTGAGGGCATGCTTAGGTTAATGAATATGTTTCATTCATATATAATGCGTACACCCTGTGTATGTTCTATCCTATAGGAATTCCACTATAGGAATTCGATAGGAATTGAGTTGTTGTTATGGTAAGTTAACACGGTTCGTTATTAAACCATGGATTTGATTTACCAAATCCATAATTATTGTA…		LOC_Os10g21266.1	ATP synthase subunit beta, putative, expressed	0	608		ATCG00480.1	ATPB, PB | ATP synthase subunit beta	0	554
L1773id24	ATGCATCTCCCAGATGCAGAGGCCGGGGGTCATCCTCCTTTTCTAAAAATAAAAAACTGGAATTATGCACTTCCGGTCATTTATGTTTGGTTTTTTTCCTTTTACTACAGAAGAACCGGTTATGTTGTGTTTCTTTTTTGCAGAATGTTGAAAAATAGAATCTCTATTGGCTGGAATATGCAGGTAATGCGAACACTAACAGGGGATATCATAATGTCAACTCAAATTAATTGCCCATTCATCATTGTGTCTTCTCTATAGCAATCTGAATTTGTCTCTTCTTGCGGTTATTTGATTGGTTGGCTTGCACAAAACTTTTAAAAAAAGATTTCTAACATGTGTTTGCTGGTTCTTTGTGAAGATAAGCTTGGTTCCTTTTTTTATCAACCAGGGAAATGA…		LOC_Os09g23810.1	retrotransposon protein, putative, unclassified	1e-40	142		AT1G33710.1	RNA-directed DNA polymerase (reverse transcriptase)-related family protein	6e-09	56.6
L1633id25	GGCAAGGAGATATTTTACCATTGAACTACGCTCGCTACGGTATATATTTTATAGCGTATATCCGCCTGGGTCGACCTTCTATGTCTGGGTCGACCGTTTCATTTCATTTTCTATTATATTAGAGTTTTCCTTTTTTTATTATCTGTCAATGAATATTCTAATGGGAATGGAATTTCATAATACTGAAAGAGAAGAGCTAGCAATTCGGAACGCAAATTGCGTTTTAATACGTCTCACTATTCTAATTTTTTAGAAGAAATGGCCTTTATTATTTCTTTTTTATGGGGTTAATAAATATTAACCAAATTTAATTTAAGAAATGAGAGAATTCAGAATAGCTACGAGAAAGACTAGTCCAATCCATAATGATGTACCAGAAAATACAACATTTTTATTATT…		LOC_Os04g16874.1	photosystem II 44 kDa reaction center protein, putative, expressed	1e-123	370		ATCG00280.1	PSBC | photosystem II reaction center protein C	1e-120	363
L1631id26	GTTAATTCTGCTTCCATTGTCGATCTCGTTAAGATCGTTTGCTTGCAAGACTTCCAGGAAACAGCGCCACCTCCAAGAGTAAACATATACCCAGTTGTGGCCTTCATCTCATCAGCATCAGAGATCCAATTCGCATCACTATACCCTTCAAGTACCGACGGGTATCCGGTATAGTGAAGTCCATAGTTCATAGTACCTTTCAGATAGCGCATAACTCTCTCAACAGCATGCCAATGTACATCACCCGGTTTGGAAACAAACCGGCTCAGTTTGCTCACAGCAAACGCGATGTCAGGCCTCGTTGCGCTCGCTAGGTACATCAGTGAACCAATGATTTGAGAGTATCTCAATTGATCTTTAGCCATGCCTTTGGACTTTCGAATCAATACGCTAGGATCA…		LOC_Os05g04730.1	retrotransposon protein, putative, Ty1-copia subclass, expressed	0	905		AT4G23160.1	CRK8 | cysteine-rich RLK (RECEPTOR-like protein kinase) 8	1e-91	305
L1554id27	CTGGACCTCTCGGAGCTCCTTGACCATGAGCTGCTCGCCGTCACCCCCGAGGGCCTCCTTGTCCTGCTCCACGACCAGAGCCATGTCCGCCTGCTTAATCCGCTCACGCGTCACCTCACAGAGCTACCGCCGCTCACCACTCTGCTGCCCTCTGTGGACCGTGTCATGCCTTCCCGTTTCAGCATAAACTATTTCTCAGTGTCGGGCTGCGGCATTGCTAGTGATGATTCAACAGTGGTGCTCTGCTTCAATCAGCTCCGCATGCTTGGCATGGCCAAACCTGGCGATGACCACTGGATGGCGCTGAAGTACAACAATGATGAGCTTACAAAATCACCCTTAATGTTTGCAGGCCGTTTCTACCATGTTACTGATGATGGTGTCATGGTGCTGCAAATC…		LOC_Os07g39000.1	expressed protein	9e-42	154			No hit found.
L1544id28	CATAGCAGCAATATAAGTAAGATTACAAGAAATATTACCAAGATTGAAGACACACGGCTGAAACAAGGTAAATGAAGACAAACAACTGAAAAAGGGAAGAATGGGACTAACATAATAATGTTACAACCCAAATAGTCTTACAAGTAAACCAGAGTACATAACTAAGTTCAAACTTTAAATTAGTATTACATCCCAATAGGCAAAAACAACAGCAGTAGCATCTAATGCCCATACTTGCTGTTGTATTTCCTACGCAACCAATCTAAACGAGCAGCACTTTCAGTCATATGCAGGAACATCTCTCTCTGCTCTCGCTTCACAAATAGTTCACTAGCAATGAAATATTCATCACTGCCTACTATTGCACCACACTCAACAACCAGATCCATCACAGAAGTA…		LOC_Os12g10550.1	transposon protein, putative, CACTA, En/Spm sub-class, expressed	5e-62	144		AT5G05800.2	unknown protein;	3e-17	57.4
L1535id29	AATCCAATTATCTAAATTGGAAATAAGAAGCAATTCTCCCATTGGTAGCAAATGGTTATCCATTAAGCGGAGGAAATAGTAATAAAAAGAAAAAGGCTTATGCTCCTTTATCTTAAAAGAACGGACTAACAGGGTCAGCTACTTAGCCAACTTTCATAATTAAATACCGTCACTGTATGGATAACTCTTATTGTGAAAAGAGCTATTTACTCTATAATGGATAGGTAGAGCCAAAGAATGTGGACTATACAAGTTCGCAATACCTTTTGATGAAAGAAAGGGCTCCGGTGTATAGAGAGGGCCTCACCGTTTAAAAGGGAACCATAGAAACGATGGAACCCACTATTTTTTTTAGTATTATTAGAATGAATTTGTTATTTCGTATAGAAATAACTGAAC…		LOC_Os08g15308.1	chloroplast 30S ribosomal protein S18, putative, expressed	2e-95	287		ATCG00660.1	RPL20 | ribosomal protein L20	5e-48	162
L1535id30	AGAGACTCAGTATTTTTTGTTTTGATTGGAATTCCTTTCCTTTATGGAATACCATTCTGAACTTAATTAACTATTTTCATTTTCCCTTCTTTTTATCCCCCCGTCTTATCTTATATGGGGGATAGGCTTCCATACCATATATCTATATATGGAGTATACTTGATATATAAATAGATATAAATAGATTTAAATGAGAAACCCTTCTATATATTCTATATTATTAAAAAACAAGTATAAAATATATAAAGAAAAAATGTTAAAAAATTCTTGTTGTCTTATCCGCATTAGACAAAATGAAGTAAAAAATAATTCAAAATTTAAGTATCTTTCAGTATCTAAGTATAAATACTAATAAAAAGAAGAAAGAAGGATTGATTTGCAGCAATAGATGTCTTTCAC…			No hit found.				ATCG01020.1	RPL32 | ribosomal protein L32	2e-10	56.6
L1528id31	GCGAGTTGTCTATTTCAAGAATAGATTGGATCTATCCGGCTGCACTTTATAATATTTTTTAGTATTTTTCGGATAAATAAGAAAAGGGTGCACGATCTCGACGAATTACTTCTGAATAAATTCAGAAATCATATGGAAGAACCATAGCATTTCGCGACTCATTGGTAAATCAACTTTGATTCTCTATAAACCAAGAATGTGAGACCATTAACACGGTTAAAGCTAAACTGCTTGAAGTCCAGGCAAAAAGAGGTACTCTTTCTACAACTATATTAGTATTAGTACCGAATTTAAACGGGAAATAGCTAATGTAAAATTTATCTGATATAGAACACTCATATCGATAAAATGGTTTGAACTATTTACTAGAAAAAAAAAGGGGGCACCCTGCCCTTTTTT…		LOC_Os10g38272.1	ATP synthase B chain, putative, expressed	8e-83	255		ATCG00130.1	ATPF | ATPase, F0 complex, subunit B/B', bacterial/chloroplast	4e-58	191
L1496id32	CTACAGATAAGCATTGCGGAAGATTTGTTTTTTAAGATATTGTGACCGTGCAACGCAACATTCAGAAATGAAATAGGCAGTATTGTACCTTCCACGGAGTTAAGCGGTCATGGCCTTCTGCCTACAATCCCAAACACAGACATGTCAACAGTCTGCTATTGTTACTCTCTCAACAGGTACACATTATTTGACAGGTTACAATGTATCCTCCACTTACAGATTTCAACCCGAGATATCATTGCTCTGGACGGCTATGGTGTCCTCGAGCTGCAGTATCTTGGACATGATGGTCATCACGCGCTCCCGAACCTCCAGTGTGCTGCACGAACCTGCTAACAATAAGCACCACCGAAATGAGCCGACACCGCCATCCCCATGGGCAACGGACACAAGACGGCC…			No hit found.				AT5G43310.1	COP1-interacting protein-related	6e-06	38.5
L1447id33	TCTCTTTTTGGGAGATGGTGGAATTTTCCCATTTTTTCTTCTGCTCTTAAGTCTCTAAATTGAGAAAGTCTAGTTTTCGTAATCGACCAATTCGTTAACATACCACTGAACCACTTTTTATTAACATAATGACAACGAGCCCTTATTGCAGCTGATGCTACTAAATCTGTTGCTCTTTTTTTGGTACCAACAATTAAGAAACTTTTTCCCTGACTTGCTGCATCAAAAACTAAATCACAAGCTTCTGATAAAAAACGAGCCGTTCTAGCGAGATTTATAATATGAGTACCTTTACGCTTTGCCGAAATGTAAGGGGCCATTTTAGGATTCCATTTCTTAATACCATGACCAAAATGAACTCCTGCTTCTATCATCTCTTTCAAATTAATGTTCCAATAT…		LOC_Os10g38278.1	chloroplast 30S ribosomal protein S2, putative, expressed	2e-89	273		ATCG00170.1	RPOC2 | DNA-directed RNA polymerase family protein	1e-100	327
L1429id34	AATTAGCTTGCTATATTAAACGCAACATGGCACACTACATTTCATCTAAAACTTATATTTTTCTTCTTTGTGAAAATAGGATATGAGCCAATTCAACGAGTGGCAAATTGCACACGACGATGTGGAAACATTGACATCCAATTTCCGTTCGGCCTAGAAGAAGGCTGTTTTGCGAGGGAGGTATTTCAGCTGAATTGCACTAATGGGACGACATCTACACTACAATTGAAAGATGATGATGAGAATCAAGTAACGTACATAAATATTGAGGAGGGGCTAATTGAGATTAATTATACCACAGATTATTACGACCTGCAGTTTTCAACGAATTATATTGAAAAAGGATCTAACCTCTATATGAGTAGTTATTGGCACACATCATCGGTGCAGTGGGCTGTC…		LOC_Os10g10130.4	OsWAK112d - OsWAK receptor-like protein kinase, expressed	1e-126	172		AT1G21230.1	WAK5 | wall associated kinase 5	1e-53	127
L1422id35	GTCCGGCTCGGCACCGCTCCAAACTGGGAGGGCGTCCCCTTCCCCTTCCCCTCCAGCCCCAGCATGGCCCGGGTAGTGCTAGGGCTCTTGCCTGTGGCACCCACAGATGCGCATGACGGAGTCAGAGGCCAATGTTGCCAGCCGTGAAGGGCAGTGAGCCGCGGCCACGGCAGAGCTCAACACTTCAAGCTAACGTGCCTGCTCCTCTGCCCTCAACCTGGCGGAGGCATTCCTTTGTGCGATCATGTGCCGGTCGTTGACCACGATAGAGACGGGTGCCAAACGGCTCCGGTAAAAGTTGTGAAGGCGCTCCGGCTCGGGCTCGAATCTTCGGAGTGCCTTGCGAGGGAGAAAAAAACGGCATGGCCAAGGCGGCCTCCATGCGAATGAGCAAGCTCG…			No hit found.					No hit found.
L1406id36	CTACACAAGTATGGAAATTAAATTAGTGAAGTTTGAGAAAGAATCAGTGCCCAATCTTGAGTTGCTGACCCTTAGCATTGGAAATACTGCGATTGCCTTCTCTGGGCTAGAACTTCTCCAAAACATCAAGGAAGTACGGCTTGGTGTTCATTGTAGCTGGTTTACACCCAAAACATCAAGAAATGGGAAAATTGAAAGAATGAGTAAGAGAATGCATGAATGGATGAAAGAAGAAGAAAAGAAATACAAACCCGTGCAAGATAAAGTCAGGAAGGAGATGCAGATGCAGCTTGATAGGAATAAGAATCGACCCATCTTGAAGGTGCAATGAGCTCAGAAACCTGGGGCTACCTCTGTCCTAAGTATCCTTACTGAGTGGCCGTCATGCCATGCTATTGG…			No hit found.					No hit found.
L1403id37	CCAACTACCAATCAACCAAGAGTCCAAATTGCAAGTGCAATACGCAAACATATTTGACAGAACTCAAACATATTTCCAGCTAACCGTCTCTCATTATTCATCTGCCAGTGCTCTATTGTTTTGGCCGTCATCACAGCTTCGATAATCTGCCGGAGGTGGGGGAAGAGTCGTCTCGGGTGTCGGTCCGTTCTCCACCACGAGTGCCAATGCCATGCCTGACGATACATACTTTTCCATATGGCAGTGCAAGAACCACACCCCTGTTAnAAACACTAAACCGCACATGAATTTATACATACGTGTATGGGTGCGTGTGTACGTACTAGGATTACTTGCGACGAATCGGATGGCTGTCCACCCGTAAATCGGGGAAAGGGTGGTGTTCCTCACGGGTGGATC…		LOC_Os10g20610.1	laccase-15 precursor, putative, expressed	2e-84	138		AT5G01050.1	Laccase/Diphenol oxidase family protein	3e-58	125
L1386id38	GGGAATTTACATGGCATACTCCCACTAAAGGGAAATACATACATTACATTGTTTTTTTATATGCCACAAAATGCATCTCAGATGCATATCAAGCTGATGCTCATCCTACCACTTGCTTCGCTAGCGTGGCAAGCTGGCCGAGTTCAGAAACTCTTGCTCCAAACTATACTTACTGGAGATGCATGTAGGTGTTAAACCAATGATACTGGTAATGTTGTTGCTCTGTGCATGAGAGCTACTAGTATTTGGGCACCAAAATGGCTCGATCTCTCCATCATATCTGAAGGGAAGTTGACTCCTTAGCCTTCTACTACTTCTAAGGAATTGCAACTTCATTTCTACCTCCTTCATGGTAGGTCTTTCTCCTCCTTTAGTTTTCAAGCATGCTTCTGCGATTGA…		LOC_Os05g04460.1	OsWAK56 - OsWAK receptor-like protein kinase, expressed	0	630		AT1G69730.1	Wall-associated kinase family protein	1e-113	351
L1359id39	CCGCGCACATTACTTAGCACAACTAGGAAAATAAGATAAGATAAAGATAAGCAAGACTAAAAAAATATTCGTCGGAATAGCGGAATACAAATTAGATGAATAAATATTATTAATGAATATGTATCACAATCCATCTCGAGGTATTTGGATCAATACCTATTCGGTGGATCTTTTTTTTTTTTTCTCTGCCAGGAACCAGATTTGAACTGGTGACACGAGGATTTTCAGTCCTCTGCTCTACCAACTGAGCTATCCTGACCTTTTCTTGTGCATCATCCTAGTAGAGTATTTGTATCTATGTCAATTAAAAGGACTAAAAATTAATTAAAGTATTTCAAATTTAAAATTTGAAAATGGGGGGGTAGTCCTATGCATTGTGCATGGTTTACTTAAATAAAA…			No hit found.					No hit found.
L1349id40	TATAAAATTGCCTCCAACATAACCCTTAACAGTCCAACATAACAGGCACACATTAGTTATAAAGTTGCCTCTGACATAAACCCTTAACCGTCCAGCATCAGTTCAACCATCACAGCATAGTTCAAAGTTTAAATAGTCCAGTACAGCCAAAAGACTTTAAAGCATTAAACATAGAAACATCTCCAAAAGACAACCATCAGCTTATTTGAAGCATCAGCTCCAAGCTTCCCAACATCCAAAAGCTTCTTGATATCCTTTGCTCACGTGCCATTTCTGGTTTGGAGAAAACAGAGGAAGGGTCATGATACAGAGTGCATACATCTAAGTAACTAGCAGTTCCAAGTAGCAACTAAAATACTGTGTTAAGTAGCAATTAGAACAACACTACTAAGTGATTGG…		LOC_Os08g09410.1	OsFBX265 - F-box domain containing protein, expressed	1e-05	48.9		AT5G03710.1	unknown protein	9e-06	43.9
L1337id41	GAAATTTGGTAACTACTAACTTGTGAAGTCCCGCAACAGGAAGCCACCGTTTCTCTACAACTATTATTAAGCTCTTTTAGGATTCACTTCTACATTCCTTTTTCCTGCTATGCATTTCAATCTGGACTGCTAATTACACTGGTCAATGCATAGAAGACAGTGTTTGAGACTCTGGTCAGTAAACCAATTTGAACATGGGTAGCAAGAGTTCCAAAGGTTGTTTTCTTATGTGCCGTGCTTCTTCCCATGTTTTTTCTGCAAGCAATTTACCAAGTGTTGCCTGTCGTTTTGTTCCTCTTTGCTCACAAGCTTTTGAATGTCTGTAACTCGAATACTCCTAATTTTGAGATACTGGGCAGGTGTTGAGAACGAGGCCGAGGAGACACTGGAACAAGGCTG…		LOC_Os12g09240.1	NBS-LRR disease resistance protein, putative, expressed	4e-35	139			No hit found.
L1308id42	GTTTAGTTGTGCCGAGAAGCTGGTCTAGGCCTCTGTGAATATTACATATACTTTGTTCTGATTCACTCCATTCTGTTCAAACAAGTAGAGATCATGGCTAGTGTCTTGTGAAATAACTATTGAGCTTCATTGTTTATTTCTGTTTCTTTAAGATCTATGCATAGCATCTTGTCAGTTCCCTTTTGGTGGTTTCTGTTAATTTTGCCTTGCTTTTGGTTTGATTTGGGAGTTTGGGACCATGAAGATAAATACATCCGATCCCTTGGTTGACAGATGTTGCCTGGTCTTCCACCATGGCAGCTCTGTCAAGATTATCTCCCCAGGAATATGATATGTACCTTACTCATCTGAGTTGTCCCTTAGCCTACAATGAAGCAGATTTTTGACCTAGGTCTGGCA…		LOC_Os02g14000.2	actin-related protein 2/3 complex subunit 3, putative, expressed	2e-25	103		AT1G60430.2	ARPC3 | actin-related protein C3	5e-23	95.5
L1278id43	AGTTCAGAAAAGGGATATCCTAGATGACAAGAAAAGATATGCTGCTTATGTTGCAATGCATACATTGTGCATGAGTAGAGGGGGAAAGTTTAAGAGAGATGACAAGAAAAATATTGCTGATTTCTTTGGAGTGGGTGTCTGGAATATACAAAGGATTTGGAAGAAAGCGATGGAGCAAATTGCTGAAGGTCTAGACGTAGATGTTTCAGGTCAGAGGAAAGGAAATTGTGGAAGAAAGCCGAAAGACATCAATCTAGAGCAAATCCCTACCATCCCACTAAACAGGAGGTCTACTATCAGGTCACTTGCCTGGCAACTCGGGTGCAGCCCTACGACACTCCACCGGAAGTTCATGCTCAAGTTGATAAAGAGGCATACAAATTGTTTGAAGCCAGCTCT…		LOC_Os03g49340.1	transposon protein, putative, Mariner sub-class, expressed	1e-145	427			No hit found.
L1262id44	TTGTCCAAAAAACTAGAAGGGCAACAACAACTGCCATAGGACGACAATAGTACAACATATCAGTTTAAAGATGAACTAGCCAACAAGGCAACAAGCCAACAAGTAAACAATACAATACAGCGACAACTTGGAAATTATTCAGAATCACTCTCATTTGATGAACCAGATGGTGAATGCATGGCATCATCTTCCGATTCAGAAGAAGAACTAGCTGACTCCAACTCATCTTCACGAAAAACAGGGAGCAGTTTTTTCTTCTTCCGAGGGCGAGATTGGGACGCTCTCTTTCTTTTTGATGCACCAACTGCTCCTTGTGATGTTGATGCTGCAACTTCTACAACTTCATCAGGTTCATGAGGCACAATACCTGTGATCCACTCATTATCTTCATCTTCTACA…		LOC_Os12g35120.1	transposon protein, putative, unclassified, expressed	2e-40	154		AT5G33406.1	hAT dimerisation domain-containing protein / transposase-related	6e-18	85.9
L1254id45	TCATATAGTTGTAGCAACTGCAATTTTTTCTCTAAAAAAGAAAAGGGATTCTAGGTTGTGAAGCAAAACTAAAGGGATGTGGATAAAGGGAGGGATGATAGAAAGAAGGAAGAGGAAATAAATAAGATATAGGATTCCACTATGTATGGTCTATGAATTACATCATAAAAGGCAATGTGATAAAGCATCAATATAATAAAAATAATAGAGAATTAAAAATTTTAACTTGAAACAAGAACTACAAATTTAAAGCAATAATAAAGAGCCGCCCGGGTTAATAAAACTGAGAAAATTAACTCGGAAAGAAATTTTTTGGAAGCTCCGTTGCGGGATTCAGACCTAACCATTCAAGGAGAAGCAGTGGGAACGACAGAACCTATGATTCCATAGGATTTTATT…		LOC_Os05g22724.1	chloroplast 50S ribosomal protein L16, putative, expressed	1e-67	211		ATCG00790.1	RPL16 | ribosomal protein L16	3e-72	223
L1248id46	AGGCTTATATGAAGAACACCGCTGCTGGTATTTTTCTTTCACAAGTACCGGGGCAAACTACCACTCAATAAAAAATCTTGAATTTGCTCGACATCATGTCTAATATGTGGGCCCAAGTATATGACATTTGACTTCTCATTTGACACCAATCCCACAGGAAATCCAGTACGAGGAAAATCCTTAATATTTTATACTTTGGATGTCAAATGCGCTTTCTCTAGACTAATCTTTATTTTCTACCCCCATTCCCTGAGAGTTCATGTGTTTTGGACAAAGCATCCGAAGACATTGTTATTACGTTTTTAGTCCATGTAGAAATCCATATTGCATGACATTCTAATGCCTCCTTTCTTATTTCTACAATTTTCATTTCATGCAACCCAAAAATCTCTAAGCCAT…		LOC_Os06g22080.1	diacylglycerol O-acyltransferase, putative, expressed	6e-06	49.3			No hit found.
L1228id47	CCGCGGGATCACGTGCACCCTCCTCGCCAAACTGCGCCCTGGCTATCTTCTTCTTCCTCACGAAAGAAGGAGGATCTGCCCAGGTTGCAGAATCCACGCCATCTCTCGCCCCCACGCCTCAGCCCCACCGACGCTGCCTTCTTCTTCTTCTGCACGCCAGAAACAGATCCAAACGCAATCGCCCCCAGCCCTTCTTCCTCCTCCTACACAGCCGCCATGGGAGCCCCAAAGTAGAAGGAGCTGCTTCAAGATCTAAAGGGCAGGGTGGTCAGAGCCATACCAGGCAGTAAGATCGAGCAGGTAAGCCCCCTCTGCACCTCTTCACTTCCCCCTTCTCCATGGATCCATGGAGAATCTGCTTCAAAAAAGAGGTGAATCTGGCACATCACACCAGATGTT…			No hit found.					No hit found.
L1189id48	GAAGTCCATGAAACATGACTATGTGAGGCACTTTCACACCGGATCGAATGTCAGACCACCATATGGGTCGTCCAAGACGAGATTCTGGACTAACAGAGTCATTTTCGAGCCGATTTATTATGTCTGACTCATGCATGTGGCTTCCCTTCCCCTACACAACTAAAGCTCGTCCCTCACTGGCTAAAGCGAACTCCACCTAGATCCACCATTCCCCCGCAGTCAATTCTTCCTCATCAGCCATTCCCGAAGAGATCTTGTCGCTCATTCCTGGCTTCGATTGCGGAGAGCAGATCATCACATAGATTGCCCATAGTGTGGCAAATGTCGGCAATCTGCCCCCGGTCACCTGCAACCACAAGAGTCCCTTTAGTATGAATCAGATTCACACCATAACCATTT…			No hit found.					No hit found.
L1178id49	AAGGGACACCAGAACAGCGCTACTGGCTCTTCTCACAGATTTTAGAACCCGTAACCTGAAGACAGTATCAAAACAAGTTAGGCATGACAACTATTGTATTGACCGCGAGCACATAATTTGTTGTCTCTGCATACCTGAACCGGCCATTGGGTTCGCAGCAGGTGCCTGCTCAGATTCCTTGATGTCGACCACGACGGCGTCTGAGGTGATGAAAGTCTTGGCCACCGATGCGGCATGCTCCAAGCAGCACCTCACGACCTATTTTGTGAGAAATCAGGTTAGCTTATGGGCCCACTGCTCGTTAAGAGAATGGAGGGTGGTGACAAATATTCCAGGGACAGAGCAACACAAGATCTCCTCAAACTGGTCATCTCTTTAGTCTATGGGTGATCATGGTTA…		LOC_Os06g02380.2	T-complex protein, putative, expressed	4e-37	67		AT3G13470.1	TCP-1/cpn60 chaperonin family protein	2e-37	70.1
L1130id50	CATGGAGCGTCATGGACTACATCACTCCAAATTTCATGTATCATTCGAAAATGGACACCAAACACATCACGGGTAATATAATTCACATGATCCATTCAACAAAGTTTGGTACAATAAATTATTACACATCATTTCTTCCCTTGTGTCCCTGCTTGCTTACGATTGTGCCGTATCCATGGAGCATCCTCATCATTTAACTTAATGCTTGGGTCGGTGTTCACTTTGAAGGGCGGAATTTCAGCAAACATATTATAATCTTCTGACATGTCTGTCTTGTCCTCCACTCCCACGATGTTTCTTTTCCCTGAAAGAACAATGTGGCGCTTTGGATCATCGCATGATGCACTGATCGTTTTCTTATCTTTCCGTTTCCTCGGTTTGCTACTCATGTCCTTCACA…		LOC_Os07g11830.1	transposon protein, putative, CACTA, En/Spm sub-class	1e-131	387			No hit found.
L1118id51	AACATAATATGTTACGAACATCGTCTCTTTCCTCATTTAATACTATATCATGTCACTAAATGCCTCGTTGGCATTTCGGAAGGATGCATGTTACTAGGTATGTTACTCCCACTATAACAGGTCTAAAAGAGAAAGAGAGAGAAACATCCCTATCCCTAGATTCAGCGGCCTCCATCCCACCCCGCCTGCTCCCAGCTAGATTGTAGTTTCCTCACCACGCATGCGACCCCCATCCTCTCTTGCCACCTTACCACACGTGTAAGGGCATGTACAACGATGTACACTCAGCTGTCTATAAGGGGTTACAACTAGGATTGTAGATGACGTGGGGGAGAGAAGTTGTGAAGAGAGAAAGAGCCCGTCGGTAGAATTAACGACGATCTGAAGATCGCACGCTAC…			No hit found.					No hit found.
L1116id52	CACAACCCACAAAGTAAAAAATAAAATAAAAATTACAATACACCATCGAATCACCGCACAGAAAAGCCGGGCCACTCCCAGGCTGGGATGGCTTTATTTAATACTGCTAACTAATGCATGCATCTTCACATCAGATGGGCTCTTGTGTGGCTTCAAATTGGAAATTATAGTTGTTCATACCAGTGAACAGGCCATCGTCCATCTTGTAGGTAACAACCTCTCCTGTGGTCAGAATGTCCCTCTGAGTGTAGGAGAACGGGACGTCAATAGAACCCTGAGTCGCAGCCGCTCTGATTGTCACCTTGGTCATCGGAGGCACCACAGCCTGGTAGGAGGCCTCTTGTGATGTCGTTGTCTGAATGGATGACCCCCACTCGTACTCTGAGTTGAATTCAGTGG…			No hit found.					No hit found.
L1109id53	AACGAAACAAGCAACCATTGCTCAAGAAGATCTTGGCCATTGTTGATAAGCGTTGGGAGAATCAAATGGATCATCCATTGTATGGGGCTGCTCTATTTTTGAACCCAGGAAAGTTCTTTCCTATTGTAAGCAGAAATGATGATGCCTTAGTTGGGGAGCTTAGGAGCTGCTTTAATGATGTGCTTGCAAAAATGGTACCGGATGCCAATGTTCGAAAAAAGATTGATCAACAATCTGTGCTCTATGAGCAACAGCGAGAAAGCTTTTCTAATCCATTGGCACTCGAGACCATGAGCACAAGAAACCCTCGTAAGTCATATTAAATGCATCATGTTAATTTCAGCATGTTAATTCCAGTTCCAGCAATGTAATTTCTGTACAAACTCTTAATATGTGTCA…		LOC_Os01g52430.1	hAT dimerisation domain-containing protein, putative, expressed	7e-23	52		AT4G15020.2	hAT transposon superfamily	3e-17	47
L1101id54	GGATCATAGGTGGTTCATTTTATTTATTTTTTGAGAAAAGGAATATATTAATATCGCGAAGATATTAATTACACCGGACATTTGTACCAACAAAATGTCCAAAGACATCAAGGATACACACAGCCAAAAAACTAATAAAAAGCACAGAATAAAAAGTGCACCACGATGATCAACCACTAGCAACAACAACACTCTAACCACCACCGAAGACAACACCCGGCATACAAAAAAGTTCTCCGAAAGCAACGCCTCCAAAAAGGAAACAATGCACAAGCGTTGTCCGATCGAAGATCTTGAGTTTTCGCCCTGGAGAAAGTCCGAGTTCACCCAAAAATAATGCCTTCAACAAGGTCATTACCAGGTACAATCAATGCAGATTGGACCTTGGGTTTTCACCCT…			No hit found.					No hit found.
L1086id55	TTTATTGGTGGAGAACTTAAGATCGATCCTCTTTTTCTAGACAACAAGCACGCGGTATGATTTGAGAGAGAGAGAGAGAGAGAGAGAAACATCCTGCCCATTCGACGCACGACTCTTGGATCAGCCGGTGGTACAAATTCGCGCCAAACATCGACGCGCACGCTAGGGAAACTCAAACTTTCTCCAAACGCAAAATCTTGCCCCTCAATGACCCCCGCACCAGCCGTTGGACTCGTACAACCTAAACACAACAGCACCTCACGTGTTACTTTTTTCATTTCAAAATAACATACATCTTTTTTTGCAGCGAAAAAAAATACCCACATCGCCAGCGTCCCCTTGCCGGGCATCGATCCGTGGGTTGACCAATCAGTATGGAGCAACACCCAAAACAAAATC…			No hit found.					No hit found.
L1084id56	GTTGTTCTCCCAGAACTGAGCCTGGAGCCAGTCTATCGTATTCTTTTCCACCTGAAACGCCTTGGCAAGAACATCATCTGATATTGGTGGGTCTGACCCAAACACCGCATTGGCAATTGTGATAGCCCCTGGGTTCTGGCTGCTGAGCGCGGCAATTGCAACGGCGGGCTGGTGGGGGTTAGGGTTGAATTGGAAGTGGATGAGCCCCACGGGGAAGACAAACACATCACCTTTGTTGAGCACCTTTGAGAAGAACTTGTTTCTGGCTGGGGCGGGCAGGTTGGATGTGACAAAGCCAACGTACAATGTTCCCTCGAGCACCGTGAGGATCTCAGTGGCGCGGGGGTGCGTGTGTGGAGGGTTCTGGCCTAAGGGAGCATAGTCGATGCGTGCGATTGA…		LOC_Os08g08990.1	Cupin domain containing protein, expressed	1e-116	336		AT5G39120.1	RmlC-like cupins superfamily protein	3e-70	219
L1066id57	ATTGTACATGTGGCCTTATAGCCGATTATTGTATTATTAACCATACTACCATCCCACTAAAAAATCACAACAACCATGGTTTAGAAAAAGGCATGTCCGCCTGTGACCATGCGTAGGCAGGTAGAGCTGTAGTGCGCTCATCGCCTTGTGGCTGCAAGGACCCAGGATGCGCACTGATGCATGCAGCGTGTCGGGTCGGGTGTGTGTGCGCGTGTCCTCTCAGCAAGCTTTAATCTCCAGCTGGCCGCTGGTCCAAGCCGCGTGTCGGGTGTGTGTATGGGTTTCCCTGTGAGCGTGTCTTCTCAACGGGCTAGCGACTCGGCGCAGCTCTGAAGAGTGGAGATTGGCGATTTGCGGGGCTGGGTACGCCTCGGTTCCAAGCTGTGGCTGGAGGATCCC…			No hit found.					No hit found.
L1043id58	TCTTTTTCGCTGTGAAGTAAACGTTGGGTTTTTTGATTGTGAAAATTTATATACTAGTGCACAAGTAAGTCAAGTTTAATCTAAAAATACTTTTGAAATATTTTGAATTTTTGTTTAATTATCTTAAAAAAACATATAGGGTGTATATACATGCGGGAGCCAAAGGGTATTTCCCACCACCATTCCCCTTAGCATGATGTTGCAGTGCTTCCTGTTGCAGATGAATAGATCCTGAAAGCAGAGGAAAGCTATATTTATTCTCTACTGATCCTCATTATGATTAACTCACATAATTGATCTTGCATTGCTCTTTTAACCATCACATAGCAGTAAATAATTTGGGTCACATTCCAACATAGCATTTTCTGCTTTACGTACGTTGTATATGTAACTATGTAA…		LOC_Os11g10640.1	protein kinase domain containing protein, expressed	1e-46	110		AT1G66920.2	Protein kinase superfamily protein	3e-21	65.5
L1038id59	AAGTGTTGCTTCCATTATATTAAGAATGCAATAGCATTATTACATCTGCAAAAAAAAAGGTTAAAAGGTCAGCTTAGGATACTCGTTATCACTGCCCGCCTGAGAGGAAGTAGGGGCGGTGCCAAGTGGGATGCGCCTCTTTCACTTTACTATTTGTACTATATACTGCATAATCGACAGTTTATATTGTACATTCAGAATATTACAAGGATGGTAGCATACATCTGCACCCTCGTCAATGTATCAGCAGATTAGTTACAAATACAACTGCACAACATCTCAATGTACGATTTAACTTTGTTCTTCAGAAGTCAGAACCCATCACTCTGCTACCATGTACACATGGAGACTTGTGGTCTAACTACCGAGCCTCCTCTTGGATTCACATATGTAAGTGCA…			No hit found.					No hit found.
L1037id60	ACTTGGGTTGTATGATAGTGCTCCTCTTCAACTGTATTGTGACAATCAGGCTACAATTAATCTAGTGAATAACCCAGTCCATCATGATAGAACGAAGCACATTGAGATAGATAGATATTTCATTCGAGAGAAGTTAGAGCAGGGAGCACTTCATATTGGCTTTGTGAAATCAGTAGATCAACTTGCTGATGTCTTAACCAAAGGAGTTAATGTTGTATTATTTGAGAAACTATGTAGCAAGATGGGGCTAATAGACATATTTGCCCCATCTTGAGGGGGAGTGTTGTTAGGCCTTTGATGGAGGGTATAGTTTAGATATTGGAGTGACAAGAGGGTGTTACTTGTAAGAGTGTGACGCTGTAAAATATCTGTACAGAGAGAGAAAAGAAGTGACTTCCA…		LOC_Os11g47010.1	retrotransposon protein, putative, unclassified, expressed	4e-27	108		AT4G23160.1	CRK8 | cysteine-rich RLK (RECEPTOR-like protein kinase) 8	1e-06	47.4
L1035id61	CCACCATCCGAAAACCATCACGCATGCATTATCCATGCACCCATGCTTTGTCACCGTTGGCAACCAGCCGACGTACAGAGGAATCAGCATGGCCGAGAGCGGCCGGGTTGATATCACTAGGCAGGTCAAAGGCGCTGCCACTGCATCATTTTCACCAGAATCAAGTTTTCGAATAGGAAAATATGTACAAGTGATTTGCTCTGCGGCTGCTGCATCCCTGCTTCCCATCTTCCAGCCTAACACGCTCGTAGTCGTCCACCGCCGCACGGCTGCTGTCTCCGCCAGAGGCGGCGCCAAGGCAGGTCCACACTGCCACATTCAGATGAGGTCTTTCTCTAGTGCCATCATCAGGTGCTCGTTGGTCGTTGTGCCATGGTCGATCGCGCCTCGCCCGTTCGC…			No hit found.					No hit found.
L1034id62	GGCGGTAATGGCCTCCAGTAGTTTTCTATGGAACCATACCACTATGGTCATCTATATGATTAGACCGTGCCGCTTCACTAGACTTTCCTGAACCATCCATTTGATCCCCACGGTCGTGACACCACTTTCTAAACAAAAGTTTCCAAAATCCAATGCGGAACCAAGCAGTAAGAGAAATTCATCATGGTAATTATTAGTCGAAAACCAAAGTGGAACGGAGAGAACGGAGAGTCAGTTACAATGACAAAATTGTTGAGGAATCATGTTGAAAGAACAACATTCTGTGTCATAAATATCGTATATAGAGATTTTTCATGTATCGACGCTTTTGATTCAATTATGAAAGTACGCTGTACTGGACTTGCACCCCTAGTTACGCAGAAGTGCAAGCACAGAAGC…		LOC_Os10g21240.1	ATP synthase, putative, expressed	8e-41	150		ATCG00120.1	ATPA | ATP synthase subunit alpha	2e-37	140
L1022id63	GAGTCAGGTTCATGATCCATATATCGCATCTCACGCAGGCCTCCTGGCACAACGGCACAACTATAGCCGGCTCCGAGATAGTAGGAGAAGTTCTTTCTCGATGCCGGAACTAACCCTAGCCAGGTCCATATTTGCCGCTGGAAAGGTGTGTAGAATGCCTGATTAAATAGGCAATAATTAATTGTTAGAGGAATAATATCAACACCAATCAACGTTTTTTTTGTTGATTCCAGATTTAATTTTTTTCACAGCAATATATGTGCAACTAATACATAGCAATTGTATTTGCAACAAAGCAAATGAGAAATCTAGTTGCTTTCCTTTTGACCTAAGTTCAAAGTTACAAAACCAATGATTTTGCAATTCTCATACTAGCCACTGACTTGGAACCGATAGCTA…		LOC_Os06g22080.3	diacylglycerol O-acyltransferase, putative, expressed	3e-21	90.1		AT3G51520.1	diacylglycerol acyltransferase family	8e-15	74.3
L1020id64	ATCTACAACGTCTTATAAAAGTGAACATATGGAGTATTTCTATTCTATATCATCAAACTTGTCTTTGTTTATGTTCATGAAATACGATAAAATATCATAATCGCGCACCAATACAGAACCAGACTCGTAGCCAGCGCAAACGCAACGACCTGCGTCAAATGAGAGGAGAAAAGGGGCGCTCGCAGGCTGCCGCAGACACAGAAACAACTAACTTACAGCGGCCACACTAGGCAGGACACGCATGGGAATGATCGATACATGAGCAATGCTGCTACATCAACTTGATGAGACCAAATTGCAAAACATGGAAACAGAAAATGCACAGTGAGAGTGAGGGGAAAAAGATAGCCAAACATACAACAAATTAAGCACTCGTGAAAAAATAAAGCACAAGTCTTA…		LOC_Os01g24240.1	expressed protein	2e-42	157		AT5G45530.1	Protein of unknown function (DUF594)	2e-11	65.5
L1019id65	GGTATAGTCCATGGTTTGCTTAGTCTTGTCATGCACATGGTGTTGTGTTTGTTGGGTCATAGTGCTTCCGTAGAGTCATGCATGCATGTTTATCTTTGAGGTCTGTTTGCATGTAGCATGAGACGTGCCAGTTCATGGTCGAGCCATCTTTTCTTGCTCGTTGTTTTGGTCACTTGCCAGACTCAGATCGTGGGATGGCACGATCAGACCGAGCTTCGATAGGTGGGTTAGTTATGCATGTAACTGTGAGCTTGGCTCCCAAGGATTGATAAGAGAGGAGAGAAAGAAAAGCCGTAAGCTGTTACTCGACACAAAAATCTAATAAGTTATTTTCCGTGTGGTGTTCCAGGTGATCGCGTGTGTGTGTAGCTTCAGCCTTAGAGCCAACAAACTATACAG…		LOC_Os10g02720.1	OsWAK99 - OsWAK receptor-like protein kinase, expressed	4e-15	77.4			No hit found.
L1001id66	AACTCATTAGCTAATGGGAGTTCGATATCTTAAGTTCACAGTGGTTGCTAAGATGGATGAAATGCGAGTGGCTTCGAAGATGGAAGGACTGTACTAAAACGATATGCTTGCATTGCTACCAACATGGATGCCATTCATCGGCATATGTTGGATTGCTTCGATCTATGGCCAAGTTATGCTAATGTTTACCTCCAATAAATTGTTGACTATATGGGGCGACCTCTAGTCAATCCATGTATGTCATGCATGTGTGCACGTGTGTGTGCGCGCGCACGCGCACTCACACGCCTATGTAATTTCTCTTGTTGCTTGTAATAAGGCCATAGACAATGTCCACAGTGATATGTGTCATGTACGTTCTCATATGTCAATATATTGTCTGAGACCCTACCAATTTTA…			No hit found.					No hit found.
L1001id67	CTCCTCTCCCCCCCTTCTGTTTCCATTGGGTGCAGTACACTTCGGTTACTGCAACGCTGCTTGCTAGAGCTAGTCTGCTGGTGCTTGTCGTGCTTGACTGAATTTTTTCAGGGTTTGAGTGTGATTTCTGAAATTTCGTGCTTTGGATGATGCAGTGTGCTTGGACGGGAGCGCGCCGGGGTACCATCTACAGAGAGGGTCGGGGAGTGGGTCTCAGAGCTGGCTCATCCACTTGGAGGTATGCAGATTATCATTGCCAAATTTTGATACAGAACCATGAGTTTCTTCGAAGCTTGGCGTTGATCAGTGCTCAGCTTAGCTTGGACAATGACTTGTTTGGATTGGTAGTCCCTGAAGAAGTTGTTTCATGTCTGAACAGTGAGAGGAGTGTTCAGATTA…		LOC_Os05g02120.1	pectinacetylesterase domain containing protein, expressed	4e-16	79.7		AT5G26670.1	Pectinacetylesterase family protein	5e-11	63.5
L995id68	TAGATCATAATAAAAAAAATCAATCAGAGCACAGGGAGCCATCTCATTATCTTTCCGTAAAGAAAAAGTATGGTGGACTAACTGATCTTTAAATCAGTTTATGAAAGAGCCCAATGCAAAAAAATGCATGTTGGGTCTTTGAAACAGTTCAAATCATTTCGATAATAATCCGTTTGATCTGTTTTACCGAGAAGGTCTACGGTTCGAATCCGTATAGCCCTAATATGCCCTTTTTTAGATTTTAGGATCTCTATCCTATGTTTTCTTTAGTTTAGTATAGTTTTCATTTTCTCATTAGTATTTGTTTATAGACTGGATAAGCGCCTGCGACATAGAATAGAGATAAAAGCATTACAAAAGGCTCATTCATCGAAAATCAAAATCATACAGACAGGAAAA…			No hit found.					No hit found.
L992id69	AACCTCTCCTCTCTTATCAGATTAGAATTGGGTAATTGTGGAGAGGATCTGAAATGTCAGGTCTTGTGGTCTCTCATTACCACCGGCGGCCAACTCAAGGAATTAGAAGTCAGGGGCAGCCATAGATTTTTTGCTGATTGGGATCCCAATCCCAGACGGGCTTTGGAGGATGCTGAGGGAGGTGAAGAGCAGCAGACACAGATTGTTTCATCCACACTGCATGAGCTCGGGACAGATGACATAGCAGGATTTCTTGCTGCACCCGTCTGTAGATTCCTCTCTTCCTCCCTCACCAAGCTGAAACTTCGAGGGAATTGGTGTGAAGGGATGGAGCGGTTCAGCAAGGAGCAAGAGGACGCCCTTCAACTCCTCTCCTCCCTCCAGGAACTTGACTTTTCA…		LOC_Os04g53496.1	NBS-LRR disease resistance protein, putative, expressed	8e-50	179		AT2G14080.1	Disease resistance protein (TIR-NBS-LRR class) family	5e-06	48.5
L989id70	GTAAGTTTCCCCGTGTTGAGTCAAATTAAGCCGCAGGCTCCACGCCTGGTGGTGCCCTTCCGTCAATTCCTTTAAGTTTCAGCCTTGCGACCATACTCCCCCCGGAACCCAAAGACTTTGATTTCTCATAAGGTGCCGGCGGAGTCCTATAAGCAACATCCGCCGATCCCTGGTCGGCATCGTTTATGGTTGAGACTAGGACGGTATCTGATCGTCTTCGAGCCCCCAACTTTCGTTCTTGATTAATGAAAACATCCTTGGCAAATGCTTTCGCAGTTGTTCGTCTTTCATAAATCCAAGAATTTCACCTCTGACTATGAAATACGAATGCCCCCGACTGTCCCTATTAATCATTACTCCGATCCCGAAGGCCAACACAATAGGACCGGAATCCTATGA…			No hit found.					No hit found.
L989id71	ACGATGGCGAAGGCAGCCCAGAAGCCAGAGGCGACCGGGCCAGGACGTCGATCGGCCGTGCATGAGCACGGAAACCGAGGCCATGCAGGGGCGCCATGTGCTCCTCATGCACAACAGAAGGTGCCGAGGATGAAGGCGATGGCGACGAAGAGGAAGATGGCACTTCCAGAATCTCCAAACGAGCCCCACGACCAGTGCCTGCACCATGGTTAGGCAACAATAGAGGAGAATATGCAACATCATCAAATTGGTCAGAAGCAACAGAGGATGAATGCATGACAGGTGGCTCGGTAGTGGACACAGGGAGTTTGGCAAAGGGAAAAACATGCTCATCAAACACAACATCCCGAGAGATGTAGACACGATTAGTGGGCACATGAAGACATTTGTATCCTTTAT…		LOC_Os06g39540.1	retrotransposon protein, putative, unclassified, expressed	1e-110	351		ATMG00710.1	ORF120 | Polynucleotidyl transferase, ribonuclease H-like superfamily protein	3e-09	54.7
L989id72	AGAAGCATAGTAGGAGTCTGGAGGTTAATGACCTTTGTCCAATTTGTGCTGTTGAGCCGGAAGATAACTTCCATCCCCTCTGTCGCTGCACTTTTGCTAGAGAATTATGGTCAACAATGTCGGAGGTTTGGTCCTTACCTGACTTGGCTGCTATTAGAAATACAGGTAAGGAATGGCTGCTTCATGTCCTTGACCCATTGCCAGAAATCGAGAGGTGCATGCTTCTTTTGACTTTGTGGAGGATTTGGCACATCCGTAATGAAGTGTTACACCATAAACCTGCGCCCCCAATGGAAGCGTCCAGGAGGTATTTGGTGAGTTACCTTGATTCCTTGGTTGGTCTTAAAATTGATCTATCTTCTGATCCGAGCAAAGGGAAGTCCTTAGTTACATACGACA…		LOC_Os02g44460.1	retrotransposon protein, putative, unclassified, expressed	8e-76	239		AT2G02650.1	Ribonuclease H-like superfamily protein	6e-14	72
L986id73	CGTGATATATTTGCCATCCCAGTAACTACAGTAGCTTCCGAGTCAGCTTTCAGTAGAAGTGGAAGAGTACTTAGTGAGCACCGCAGTCGTCTGACCCCTGATTTGCTAGAGGCTTTAATGTGTTCACAAAACTGGGAGAGAAACAAAGCTAAAGGTTTGCACATTTCTCTATCATTTGATCCTTTAACCATTTCTATTTTCTAGTTTTATGATTAAATTTATGTTTCTGTTTTTTTGGACATGTCACATGTAGATGATGAGAAGACCGAGGCTGCTAGTTTCTGGAGTTGCCTTGATGATATACAAGAAGGTTTAGAGGTGAGTCAATCTAAGATTGTACATGGCACCATTTTCATACTTCAAAGATTTTTATCTATTCATCAAGCATTTTTTTATGGT…		LOC_Os02g10280.1	transposon protein, putative, unclassified, expressed	1e-23	101			No hit found.
L982id74	ATATGTACATTATGCAGTGGACCCATAATGGGAAATCCAAGTGGCTAATTTTTGAATTAAATAAAAAGCCCTTTTAACTCAGTGGTAGAGTAATGCCATGGTAAGGCATAAGTCATCGGTTCAAATCCGATAAAGGGCTTTTTAAATTAGTGGTAGAGTAATCTCGTGCTAAGACGTAAGTCGTTGGTTCGAATCTGATAGAGTACTTTTCTACTAAATTGATTCACTTTTTTTCTTTGTTTTTGAAACTTTCTCTATATTTTTAGAGAATTTTATGACTTAGTGCGGGATGGATGCATTTTTGGTCTGAACACTAAATGAAGCACGGAGAATTAATCTATAACGATCAACTAAAAAAAATCCTAGATGAAAACATAACAGAAAAGTTGGAAAAACTCT…			No hit found.				AT3G20362.1	unknown protein;	2e-09	53.1
L980id75	GGTGTAGGGCCAGGGGTAGGGCTGGGCGGAGGAGTAGCCGGTGGAGGTGGGGAAGGGCTCGGCGGAGGAGTAGCCGGTGGGGGCGGTGGTATGATGGGAGTGGGGTTGGGATAGGTGTAGCCGTAGCCGGATGCTTGACTGGCCACGGAACCGAGCAGCGCGAGCACGGCGAGAAGGGCAAGCTTGGCCATCTTCCTCTGCTCGGGTCAATACTCCTGTTCGATCGAGGGAAGATGGGATGAGGAAAACTTGCTGTTCCGCATGCGTATTTATAGTCTCAATTACGGGGGAAATCGCAGGCATGCATGTGTGTATTCCGGCCGTTTGGAGCGCACGTTTGTGATGAGTCAAACCAGCTGCCGGCCGGCCGGGAACGTGGTGACCACAAAGCAAGTTGAT…		LOC_Os01g41120.1	retrotransposon protein, putative, Ty3-gypsy subclass, expressed	3e-09	59.3		AT3G22800.1	Leucine-rich repeat (LRR) family protein	7e-09	57
L973id76	ATTGGGGCTTCTCATGTACATCGGACCAACAAGTGCAGCTGCAATTTTAGAAGTATTTTGGTTTGACTAAAGCAAACGCTAGTCCTCGCACAAGACCCCTTCCAGCCTCATGCTTCAACCTAACACACCTTGTACGTAATACATCAAGGCCCCATGAGCACAAAATAGAAATGAATATATACGCTAGTAAGACCAAAAATTAACAAAATACAGGGAGCTTAATCATATTGTCTTACATGCATCAGGATGTAAGATGCGGTGACCTTGGCGCCACAACCATGGAGACAGCCAGTCTGGACATGATGATGGCAGGGGTTCAGCAGCGAGAAAAGGAGGAGAGTCTGAAAAGTAAGCACAATTACTGATCATTTTTACAATTGCTGATTTAGATTCCGATTC…			No hit found.					No hit found.
L970id77	GCAAAACATAGCAAAAAATAAGGAGATTCCATTCTTTTATGCGAGGCAATGAGCAACTTCAGCAGCCAGTGTCCTATCACCTAGCATGAAGACTGGGAACTTTGTCGTTCCAAGATATCCTTCAATATTTCACAAAACTTCAGGAAATCACAAGTACAAATACTTCGACAGCATGAAAATGAAAAAAAATGAAATATTTGAACAAAAGAAAGTCACTGTATAGCAGATCTCAACCCAACTTACATGGCATCTTGTTAACCTAAATATTTCATAATCCGAAGAAGAAATTAAGGTGCGTGACGAAACATCAGCAATATAAACTCGCATCGATTTTTTCTCTGAGAAAATAGATTTCTGGACACCGGAGATCAAGATTCCATCCCATGATTTCATAACAAT…			No hit found.					No hit found.
L967id78	TTTTTTTTCAACTATAATCCTTCCAGCTTTAGGGACTGCTCAATTGGATCTGCACAATCCAACAAAATAAATGTGCATAGTGTCTGCGACACTTTCATTCGATCATCACGAAGGTAGTTGTAGGAGTAAAAAAGTATGTCATACTGTTTTTTCAGTTCAAGCCAAAAGGCTAGGACAGGTAATACTTGTTTTTACAGTACTTGTGCAAAAAGTATGTCATACTGTTTGCTCTAGATGATTTTGATGAATTTTACAACCTTATTTTCAGTTGTTTACCCCAAGAAATGGTCTGCTTTCATGGGGTTTATTGAATCCAGGAAAGAACTGTGAGTAGTAGCGAACCAGACATGAAAAGTTTCAGAGAACTACGAAAACTCCGGTCAGTTTTGTCGGGATCTT…			No hit found.					No hit found.
L966id79	GGGTCTACAAGCTAGCTTGCTCATTGGGATGGAGCTAGTTTGTGAGTATAAATAAATGCAAGAAAGAAGATTGATGTAATACTTATATATGCATGTAATTTTATATAGTTTTATATATGCATGTAATTTTGTTCAACGGTTGTATGATTGTAAACCTTATAATATAACCTTACAGATTGTCAAGGAATTCAACCGATATAATTACTCTACTTATTGATGTGCAATAATGTAATATGACTATTAAGAAGCATTCTGATTGTGGAGGTGGTTTCGCACTTTTTACTACAACAAAGGTGTTTGAAGGATTCCTCGGCAGAAACTAGAACGCACTCCTTCAATAATTGACGAGCTAATTGGTTGTTGAACTTCAGACAAAGATTGTTGGGCATGAAAGCGGTC…		LOC_Os08g17990.1	retrotransposon protein, putative, unclassified, expressed	7e-32	127			No hit found.
L962id80	GTCTGGCGTGTGGGCAATGGTATGAGTATTCGTATCTGGCGGGATAGATGGCTGCCAAGGGAGCATGATGGCAAACCCATATCACCACAAGGCAAATGCAGGCTGCGACGGGTCTCGGACCTCCTAGTTGATCGTGGTTCTTGGCGGATGGATTTGCTTCGGCATCATTTCCTCCCAGTTGACGTTGACTGCATCTCCAGCATCAGGACATCACCACGCCACCTTGACGACATCCTTGCATGGTCACCGGAGAAGAACGGTATCTTCATCGTTCGGTCGGCGTACCGACTAGCCATGGACGAGCGCGAGCGTTCATCGGCAAATTCATCGAGCAGGGCACCGGACGGTCGTCGCGCCATCTGAAAGACTATATGGGGGTGCCCTGCTCCCCCAAAGGTA…		LOC_Os09g29920.1	retrotransposon protein, putative, unclassified, expressed	2e-65	224		AT4G29090.1	Ribonuclease H-like superfamily protein	2e-16	79.7
L960id81	TTTTCATGTCCCTGCCGTTTCTCATGTTCCTAAACTGACTATGCAACTTCTATCTGCTGGTCAACTTACTGACTTGGGTTGTCGTGTTATTCTGGATTCTGACTCTTGTTGTGTTCAGGATCGTCGTACGGGGACTCTGGTTGGGATCGGTCCTCGGCGCCATGACTCTCAGCGCCTTTGGGAGCTCGATTGGCTGCGCCTTCCTTCCGCTGCGTCCTCTAGCCAGTCGGACATCACCACCCCTTTTGCTTCAGCTGCCACCTCCACCACATCCTTCGCTCAGTGGCATCATCGATTGGGTCACATTTGTGGCTCCCGCTTGTCTTCTTTGGTTAGGAGTGGTGTTCTAGGGTCTGTATCTGGTGATAGTTCACTAACTTGTATGGGTTGTAAGCTTGG…		LOC_Os05g12360.1	retrotransposon protein, putative, unclassified, expressed	1e-155	466		ATMG00300.1	ORF145A | Gag-Pol-related retrotransposon family protein	2e-07	50.1
L958id82	TTTTTTGCAAGGAAAGAGTGAATATATTAGCTAGCAATATATTAGCCAAACTGCAGTTTTCACCTGCTCTCTACCTAGCTGTGCTAAGCCATGGCTCACAGAGTTGGCTTCGCGACTGATTTTGACTATCGAGACATCTCTTTCCTGAAGAAGTTCACGAATATTCTGGGCACGCGACGTATAGCGCGACATGTTGGGGGTGGAGGATTGCACCAGCGCAACAACTTCATCACAGTCCGTCTCCACGGACACCGAAAGTGGTGACCACTGGAGGGCAAGGGCCAGGCCCTCCTCCATTGTAGCAAGTTCTGCGTCCACGGCGTCTGCGCATCCAAAGAGGTACCCGCATGCAACAAAGATCGAGGATCCAACACTGTCACGAAGCGCCATGCCCGTTCC…		LOC_Os02g44460.1	retrotransposon protein, putative, unclassified, expressed	2e-58	128		AT3G25270.1	Ribonuclease H-like superfamily protein	5e-09	57
L951id83	CTTTTGTGGCGGGTGTTCTAGAAAATGACAGGTTTGACAGATCTCCACTTGTTGACCTAAAGAAAGAAGCTCTCAGTATTCTAAGATGCTAGCGAATGTGAAGATCTCCAAAATTAGCAGGAAAACTAATACAGTGGTCCACGAGATAGCTAAGTTTAGTTTTAATAATAAGTCTGACGGTATTCTTATTAATAGTGTTCCGGCATGTGTGGCAGCTGCTGTAATGAATGATTGTATTAACATTCTAAATTAATTAATATATGGTGGGGTTTTCAAAAAAAAGTATTCCCAATACTAAATAATGCTAAACAAAAAATGATTTATCACTCTCAATATAAAGTATTGCCGGTAGTTGACAGTAGTGGCATAATAAGGATTACAACACAAATGAATGAAATG…		LOC_Os07g44550.1	peroxidase precursor, putative, expressed	6e-38	138		AT1G71695.1	Peroxidase superfamily protein	1e-27	110
L947id84	CTGGAGCCCACCAACAATACTCCTGTACTCTGTCGCATCAGAAGAAGAAAGAAGCACACCATCAACAGCATTGAGCTTATCAGTGGTAGACATGGGTGTAGTCGTCGGTTTGCACTTAAGCATCCCAGCTCGCTGCAACAAATCCAGAGAGTACTTCTTCTGCGTCATAACAAGGCCAGCAGCACGAGAAGTAACCTCCACACCAAGAAAGTAATGAAGCTTCCCAAGGTCCTTGACCGCAAAATCAGCACCAAGTGAGCGAACAAGCGCAGTAGCAGCCGACTGAGAGGAGCTGACCAAAATGATATCATCTACATAGACCAACAAGTACATAGTAACCTCAGGCCTTTGAAGAAGAAACAATGAGGAGTCAGCAGTTGATGATGCAAAACCATGAGC…		LOC_Os06g21670.1	retrotransposon protein, putative, unclassified, expressed	1e-125	362		AT4G23160.1	CRK8 | cysteine-rich RLK (RECEPTOR-like protein kinase) 8 |	9e-73	243
L947id85	AATTCGGGTTATCATCAGTAACCACAAAATAGATTCCCTCCAAATTGATGGATATGTCTGAATCAATAGAGAAGAATTTCATATACCAGATGTGCAGTTACAGGAAGTGAAGCAACTCGTGCTGTGCACCACACCATCTTCTTCTTCCTGAAGGGCCTTATCGGAGCGGCACGAGCAGTTCCATGACCCTGTGCCGCCGTTTTCATCTGCAACGACAAAGACCCAAAGTTCAGGTATCTTCCGTGGCATGACTTGTTTAACTGCTGATAAGCATTAATTGTGATTAATTTCTCATACCTCGTAGGCAATGGCACGAGGAGTCGCAACTGGATGACAGGCTGCTGTTGGAGTTTGGTTCACCTAGCGGATGAGCAGCGCATACACATGTCCAGCTTGTGG…		LOC_Os02g02040.1	protein kinase, putative, expressed	3e-33	91.3			No hit found.
L944id86	GAACTAGGGAGTAGAAGTACGTGGCTGGGTAATATTTTGGTAGAACTACTTGCTGCAGAAAATGAAAGAGCAAGCATGTAGTAGTTGCAGAAAACGAACATGGCATCTAGTACTTTGCTTTAATGAATATTACAATTTCGACATGCCATAATCTTGGTTTGCAGTACATTTTTTTGCCATACATTTGTTTGCGGTACACGTTACAATGCATATATCAAGCTCTTCTTGCAATATAGTCCTCCCACAGTTTATCTGCTATATAATCCCGTAGGTGGTTTCCTGCTTCTCTTGTGTTATTGAATGCTCCAACATCACTAGTGTAGTTTTCATCTCCCGTGGGCACGTCCACAATTAGATGTGGGTCAATATCTGGAGTGTCATTGTTGAGCCATGAGACAT…		LOC_Os10g03700.1	transposon protein, putative, CACTA, En/Spm sub-class, expressed	9e-86	278		AT5G41980.1	CONTAINS InterPro DOMAIN/s: Putative harbinger transposase-derived nuclease (InterPro:IPR006912);	4e-45	157
L933id87	CTAGCAATTAAACTTGGTATTATTAATTAATGATTTAATAAGTTGTACCTCTAGTCTAGATAGGATGACCATTAATTCACACAAGCTTAATGTGACTTCTCTTGTGGTAGTCTCCCAGTGTGACTTCTTCCTCTGTCACTATACTTGCAGCGCATTACAATCCCAATCATAAAGGAGGTTGCACCCAATTTTGCGGGAACACAAGCATTCCCTTCCCTTTTGGGCTTGAAAATGGTTGCTATGCTACTGAAAAGTTTCGACTTAACTGTACATCAGAAAACATTACAATTCTTGATCAAAGGGGCAAATACATTGTGGCAAACATTTCAGTTAATGAAGGATATCTTAGTGTTAGAGAAACACAAAACAACTCAAAGTATGGCGAAGAAGAGCTCACGG…		LOC_Os02g42150.1	OsWAK14 - OsWAK receptor-like protein kinase, expressed	3e-39	147		AT1G21230.1	WAK5 | wall associated kinase 5	5e-09	57.4
L932id88	GTACACCTCATATGCTTGAAGCCATCATTTCGAAAAAATGGTTGCATGGCGGTGTAAGTATTAGCAATAAGTTATTAAGTTGGACATGTCATTTGCATATAAATTATCTAATAGGCGTATTGCTGTTATGTTATTTTGTAGGTCATCAATTGTTATTGCAACCATATGCAGACCCATAATCCTCGTGCTGACCGTCACATATTATCATCTTGGGTGTCCCACTGGCTTATTCTTCGTGCTGATGGAAAGGTTGTCAACTCTAAGAGGCATTTTATGGATCATTTCACAAACCAAACTAAAATGGTGTCTAGAGTTACTGAAGAGTATTTCATCAAAGATAAGGTACTTCAGTTTAGTATGATCATTCGTAGTATATCTGTGTGTACACCAACATGAATA…			No hit found.					No hit found.
L930id89	GAGGTTTAAGAATGTTTCTTGTTTGAAGACTAGTTTTTCTGTAGCATAAGAGCCATAACAAAGATTAAGGGACATGAGCTTGGGAAGTGCGCCCAGTATTTTCATACTTTTATCTCCTTCTGCTAGATGGCTTGACCATAAGAAAATCTTCACCAAATGCACTAGATCCCCAAACCAGTCAGGCATCTCCCCAAGATCACCATGCAGAGTCAACGACCTCAAGAGAGGGGGGACAGAGGAAATAGAATGCAACCACTTGATACCACTTCCCCAAGGAGTAGATTCCACATAAAGAGAGCGGAGGGAAGTGAGCTTCTCAATAGATTCACACAGTATCTTGCTCTTTTGCTTGCTTGCCCCTACTGTAACACTCAGCTTTCTTAGCTTTATTAGCTCCCC…		LOC_Os06g17900.1	disease resistance protein RPM1, putative, expressed	8e-86	277		AT1G10920.2	LOV1 | NB-ARC domain-containing disease resistance protein	9e-07	50.4
L927id90	CTCCTCTCCTCCTCTCCCCCTCTCCCCCTCTCACAATTTTTCACATTTTTCTTCCTGGTTCATTAGTTTTAGATATTGTACATCTAGAAAAACCAAATGCAACCAAAACAGTCAGTTATAGCGTTGTTTGTCTTGGCTAGTCTTTGCTGATAATAATCATCAACTTGTTGTCTTTTCCTCTCAAGGTTCTTGAACAGAAACAAGAAAGGAACGCCCTGTGACTCTATATGTTTCCAAGAGTAGGTAGAATTTGCACGCAACCACCTGTTGTACGTGGAGGTCGGAACATAGGGAGTTGAGCAAGCTAGCGGTAGTTTGACTCCAAGTCTCCTCCCGGCTGTCATGAGACGTCCATGTTGTTCTTTCTGTAGTGTACTAGAAAGGTTACATCTTACAAGT…			No hit found.					No hit found.
L927id91	AGAGGATTTTAAGTTTAAACTATAGAGACCTCAATTTGGTTCCTGATTTGTGTAACCCTTTTGGTTACTTCCTCCTGCGTAGTGCCATCTCCAACAATTGTCGTCGAATCCTTAGTAATTACAACCTTGGCGGCATTTCCAAGGACTTCTTTGTCTGCTTTGTCCAGGGACAGTCCAATTTCTTCTCTGATGACAGTGCCTGGGCGAATAATGGCATTTATAGGTGAACCAATATAACAATGGGACACATCATATTGCACCAAAGATTAAATTTACCTCCTGTCAGAGTAGCGATATCATCCAGGTATTGACTCTTGCGCTCTCCAAAACCAGGGGCTTTAATAGCAGCAATCTTCAGTGCACCTCTAAGCCTATTGACCACAAGAGTTGCAAGAGCTT…		LOC_Os02g01280.1	T-complex protein, putative, expressed	1e-102	161		AT3G13470.1	TCP-1/cpn60 chaperonin family protein	4e-94	155
L926id92	GTTGGCTTGGCTCTGAACTTACGTGCCTATGACTTTGTTTCCCAGGAAATCCGTGCAGCGGAAGATCCTGAATTTGAGACTTTCTACACCAAAAATATTCTTTTAAACGAGGGTATTCGTGCGTGGATGGCAGCTCAGGATCAGCCTCATGAAAATCTTATATTCCCTGAGGAGGTTCTACCACGTGGAAACGCTCTTTAATGGAACTTTCGTTTTAGCTGGTCGTGACCAAGAAACCACCGGCTTTGCTTGGTGGGCTGGGAATGCCAGACTTATCAATTTGTCCGGTAAACTACTTGGAGCTCATGTAGCCCATGCCGGATTAATCGTATTCTGGGCCGGAGCAATGAACCTATTTGAAGTGGCCCATTTCGTACCAGAAAAGCCCATGTATGAACA…		LOC_Os02g24632.1	photosystem II 44 kDa reaction center protein, putative, expressed	0	540		ATCG00280.1	PSBC | photosystem II reaction center protein C	0	530
L921id93	GAATCCGGTCTCCTCAACAAGAATCACCGCTCCCCTTCCAAGAAATCAACATGGGCCGTCAAAACTCCGTACAAACCCTAATCGCCTCTCTTGGGAGGTCATTGGTTTCTGAAGAAAAAAAATATAGATTAACATATACAAAGCTCCACGCATGCTGTGTGCACTGGGCATATTATGTATGTACGTACGCAATGCAAGGTTAGCCCTATATATGTACAAATACATCGGTCGTCCGTTGTATTAGCTGGAGTGATTGGGGTGATTAATTTAATTAGTCCCACACCGCTGACCGTACAACGCAAAGACGGGCACAAATACGCGAGTCGCAGCGACCGTATCGGCCGGGCGCGGTGGTGAGCGCTCGTGACTCCAGCCAAGAGGAGGGCCAAAGGGTTGGCA…			No hit found.					No hit found.
L921id94	TTTTGGGGTCTCGGAGTGACTTCCACGATTAACGAACCCTGGGGTGCGTTTACGTGTTGATCATCAACACTCGCAGTTTTGGCCGATTCTGCCCTGTTTCATGGACTATTACTCACTGTTTTGGGGTCCCACAGTGATTTCCACGATTAACGAACCCTGGGGTGCGTTTACGTGCCGGTCATCAACACTCGCGGTTTTGGTCGATTCTGACCCGTTTCGTGCACTATTACTCACCGTTTTGGCGTCCCGAAGTGATTTCCATGCTTGTTGAACCCCAAGGTGTGTTTACGTGTCGGTCATCAACACTGACAGTTTTGGCCGATTCTGGCCCGTTTCATGGACTATTACTCACTGTTTTGGAGTCCCGGAGTGATTTCAATGATTAACAAACCCTGGGGT…			No hit found.					No hit found.
L921id95	CCCTGCATCACTAAATCGAGACATGACATCCGCAGATTTCTTATTCAAGTTAGTGGTAGAAGGATAGCGCTTAAGATGCTGCGACCGATTAATTCCAAGCTGAGAAAGTGTGATGAACTGATCTTCGGCATAAATAAAGGGATCATCCACTAGTTAATCCCCAGAAGAAAAACATGCCGTCTCCATTCCAGAACGATATTTCTGCGTAGCCGTGCAGTGCTGCAAATCAAACCAAATTGAATCTTGGCATCTCCTTCTTTGGACTAGCTAGCTAGGAAAGCAAGCATATGTAAAAGTGAAGGCGTGTAGGCGTATACATCTAGGTAAGGACGCGTGCATGTTATATAGATCAATAGGGTTGCAATTGGCGGCAGGTTATTTAGTAGGACAGACCCCTAA…		LOC_Os01g06740.1	ribosome inactivating protein, putative, expressed	1e-18	85.1			No hit found.
L912id96	TTAAGCAGAACAACTCTGGTTGCTTGATCATGACCGGAGACTATCTTTGGTATTAGAACTACAGTTACACCAATGGGTTATTTGCATCTCAAGTTAAATTAGTCACTGTTAATCAACAATGAAATGTGGCCGTTGGTTCTTCGATAATTGATGGTACAGATGAGCAAAGCAGCAATTATATACCACACTGGATTAATGGTACAGGTGGTGAAAGCAGCAATGATATACCACACTGGATTGATGTTACAGATTGGACCCAAATACCTCCCTGAATTTTTTTCCAAAGGGTGCGATACTGGACCACCACACAATATCGAAACTACATCTTTATATTATTTATCATATGTGGAGGTCTCTGTATAGTCTCTTATTTCCCCCTAATTGAATTTTATAATCCTT…		LOC_Os03g58830.1	BEE 1, putative, expressed	2e-21	92		AT5G48560.1	basic helix-loop-helix (bHLH) DNA-binding superfamily protein	1e-08	55.8
L911id97	CCGGCTATAGTCTTTTCAACAGGGTGCCGCTAAATGGTCTCATGTACAAATAGCCCGATGTAGCCCACTATAGCTGAATTGGAGGTCCGCCTCTATTTGGCATAGCCCGCTATTAAAAACTTTGCTCGGGACACACCTCACCTGCTTCTTTTGTTAGAGTAAAGAGTACATCCAATGCCTAAGCCATGTTTAGCCTCGCTAGGGATTGATGGCTTTCTCCGGTGACCTTGTACCAACGGCTTTGTGGCGGTGCATGGGTTTGAGTGTCGGAAGTTGAGGTGGTGGCCCTAGATGGCAGGTTGCATGTCTGGGTCTCCTGCGAACAGTGTAGAAGTGTAGTTTGCATTGTCCCTTGGCTACAGGGCTTGCAAGGGGTGTCGTGGCAGGTGGTCGTGGCAA…			No hit found.					No hit found.
L909id98	AATGATGGTAATATCCAATCCTTCTGTACACTAATCATAACACACCACTCCTTCCATACCCTAACCATAATGTGTTCGACTGCACCACTACAGCGCCCCCAGGAGGATAACCCATCGCACCGGGTCTCTAGCTAGGCTAACTGTCCATACACATCATGCGCCTACGTGCGCCCGCACGCCCTGCATGCCAGGGGTGCCGTTGTACTCTCCCTCTCTCCCTCTCTGTACTTTCTCCATATAAGCCCATCGAGGCTGATGTAAACCGTGTGAGGGAAATATACAACTCAACTTAATGCACCATTCCTTCCATCCCTATTTGCATATCACTCTCGTATCTCGTAATTTAACTCTGGCCATCAAATTTTCAGCAAATAACCCATGAACCACGTTTCACACCAT…			No hit found.					No hit found.
L902id99	GTAAAGAACCAGAAACAGGCTCACGAATACCATCAATATCTACTGGAGGGGCAGCGATGAAGGCGATAATAAATACAGAAGTTGCGGTCAATAAGGTAGGGATCATCAAAACACCGAACCATCCGATGTAAAGACGATTTTCAGTGCTAGTTATCCAGTTGCAGAAGCGACCCCACAGGCTTGTACTTTCGCGTCTCTCTAAAATTGCAGTCATGGTAAGATCTTGGTTTATTCAAATTGCAAGGACTCCCAAGCACACGTATTAACTAGAATATAGATAATAGAAGGCTTGTTATTTAACAGTATAACATAGACTATATACCAATGTCAACCAAGTCAGCCCAAAGATTAGCTATCCATATAACTAAATTAACCAAACCAATAATTTTGTATTTGTAA…		LOC_Os10g21192.1	photosystem Q, putative, expressed	4e-41	146		ATCG00020.1	PSBA | photosystem II reaction center protein A	2e-40	144
L901id100	TATTTATGTGGGAGCCATAAATGTCTTGATCATATTCGCTGTAATGTTCGTAAATGGCTCAGAATGGTCTAAAGATAAGAATTATTGGACTATTGGAGATGGGTTCACTTCACTCGTTTGTATAACTATTGTTTTTTCACTAATGACTACTATCCCAGATACGTCGTGGTATGGAATTCTTTGGACTACAAGATCAAACCAAATAGTAGAACAGGGTCTCATAAATAATGTTCAACAAATTGGAATTCATTTAGCAACCGATTTTTATCTTCCGTTTGAACTCATTTCCATAATTCTTCTAGTTTCTTTAATAGGTGCAATTACTATGGCTCGGCAATAAGAAAACTTAGAAAAAGTACAAATTATAAGAATTGCAAATCTAAAATAAATAACTAAAGA…		LOC_Os10g21402.1	NADPH-dependent oxidoreductase, putative	1e-72	222		ATCG01080.1	NDHG | NADH:ubiquinone/plastoquinone oxidoreductase, chain 6	9e-55	176
L901id101	ATAAGTACACCATTGATTATTTCTCACTGGAGCGCTACACCGGATCCATGGCATAGGAGGAAACTCTTTCAGATGTATACTGCTACAGCACACAGTACTGTTGAAATGCTAGCGGAAGACAAAATTCATGGTAGAACGATTATCATTAAAATCATGAGGCCAAATGGCCAACAATTTAGTGGGGCCCTGTGATTTTGGGCCAACAGTGTTCATATATTTTCCAGTGCATATATCCCAAAGAACTTGCATCACTTTCTTGCTTTTATTGTAACACCAGTTGATTAATTGACCACAAAACTGATAAAATATTCCTAAGCAAAATTTCTTCTAGTTAGAACTGAAGCCTTTTGATGTTAGCAACTCATCTGGAGTGTCTTGCCCAACATCAAGAAATTAGGA…			No hit found.					No hit found.
L899id102	GGAGATGGACTTATCCGTTGTCCTAGCACTCTCCCGGAGATCAAGGCGCGCCAGTCGAGCTCCGCTCCTGAGATAAGGCCTCGTGAACGGCCAGTGCAACTCGCCATCAAGGTTAGTGATACGTACTCAGTTATCTTTCTCCATTACATTGTGTGCGCTTCCATCAATGATTACAAATGGTCATGTGAGTGGTGTTGCAGGCTGCTATACAGAGTGAGAGAGATAGAACGGAGAAACTTCTGGCGGAGGCGGCGGAGAGGCAGCGGGAGTTGGAGGAGAGGACGACAAAGATGATGGAGGAGGAGAGGGCACGGAATGACATGCAGGCAAGGGCCATGTACGAGCTCCTTGTGGTAAGTTTCTTCTGCAGATTAGCCAAAACATTCATGTAGTGTTTGT…			No hit found.					No hit found.
L898id103	GTACGGTATGTTCCTCTCTGTCCCCCCAATCGATTTGTGACTAGGGTTAGGATTTGATCCGAATTGGTTAGGGTTAGGTTTGTGCGCAGCTTCCTGATGCTCGATTCCCTCTCTTTGCACGTAGGACCGAACGACGACCTCTTTTCAGTAGAGATTCATCACAGTGGGTTCTTTTGTGGTGACGGCCCAAACAAGACATATGTAGATGAGCGTATTGACACATTTGATTGTTGTGAAGTGGACACATGGTCTCTGCTTTGGATAGAAGATTTTGTTAGGCAGTGTGGCTATGCAGATGTCACAAGGTTGGAAGTGTATTGGTTGCTGCCAGGGAAATCATTGTTTGGTGGTCTGCGAGTGCTCGGGTGTGATGCTGACACAAATTATATGATGTCTGTG…		LOC_Os05g41040.1	transposon protein, putative, unclassified, expressed	2e-43	159			No hit found.
L895id104	TGACAGTGATAGTGATGACAGTGAATGGGATTCAGACTGGGTAGACTCTGACAATGAAGTAGGCAAAGATGATGATGATCTATATGAAGAATGGGTTGATGAAAAATTTGAGAAGAAAAAAAAGAAGAAATCTGAATGGGAGCAGGACAGTGACTATGATACAGATGAACTGCAGGAGCTACAAGGTTCAGAGCTTGAAGATAGTGATTCAGCAGAGGAAGTGGAAGTAGTAGATGCACAAGGAAGGAAAAAAATGAAAAAGAAAGTGAAGCTGAAAAGGTGGAGGCCTGAGAACATGAAAGAAGTCAATTTTCACATAGGCATGGTGTTCTTGTCTGTCATTGAACTAAGAGCAGCAATTCAGGAGTACATTGTGAAGCAAAGAGTGCAAATTCATTA…		LOC_Os09g01370.1	transposon protein, putative, unclassified, expressed	7e-92	291		AT1G64260.1	MuDR family transposase	3e-08	54.7
L893id105	CAGTGTATTTTGGTTAATATATAATGTGCTGCCATTTGTTAACTTAAATATATTTTCATGCATTTTCTTTCGAAATCTTGCAAAACCATAACAAAAATTTCAGGAGTTATGAACAATTAGAAATACATTATACTGAAGGTTGAGTAAAATATGTCTTTTGGATTGAGCAAATATATAGCTGCAGAAATTTTGCAAATCAACACATAACAAGAATCTAAGGCTCTCTAGACTCCTTTTCCTTGCTAAATATGCACGCTTTCCATGGATTTTTTTTCAATATATTTAGCTTACCTAAAGAGTTGGTTTGCCCAGATGCATCATTTACTTATACACTGATGATATTGCTGTAGCTAAACAAATGGGTGAAAAACCACATCAACCCAGCTATAAGAATGCAAT…		LOC_Os02g29160.1	ankyrin, putative, expressed	2e-06	50.1			No hit found.
L893id106	AGAAAAAAGATTTTGAATCTGCCTTTTCCTTCTTTCCCTTAAAAAAATAACTCAAGAAAAATCCAATTATTTACTCTACAAGAATGAAATGCTTGTTATGCCTAATATACTTAGTTTAACCTGTATCTGTTTTAATTCTGTTCTTTATCCTACTAGTTTTTTCTTTGCCAAATTACCCGAAGCTTATGCTATTTTCAATCCAATCGTGGATATTATGCCTGTTATACCTCTATTCTTTTTTCTATTAGCCTTTGTTTGGCAAGCTGCTGTAAGTTTTCGATGAAATCTTTAGTACTCTGTATGCCAAATTGAATGATGTGTTCATTCCAAAAAAATTTTAAAATGGGTAAAAGCCGAGAAGTTTTATATTTTTATATTATGAACCTTCGATTCTCAAAT…		LOC_Os04g16866.1	photosystem II reaction center protein K precursor, putative, expressed	3e-35	122		ATCG00070.1	PSBK | photosystem II reaction center protein K precursor	7e-25	94.7
L890id107	GACAATGTTTTTGTTTCATACAACCGGAAGAACTTGGATAGGTTTCAAAAGAGGCGTGAGAAGATGGGTGGCAATAGCTATGACCCTCTAGTCATTGAGGATTTTGATTGGGGCAATGAGTGGGTTGACCCAACAATACCTCCACCCCAAGGTGCTCGAGGGTGTCCCGATGACATTTCATGGGAGCTTGTTGATGAGGCTGTTGGTGCAAGTTCGTCGCTGCAAGGTCGCAACTTTCCTAGAGCTAGCACCATGGCAAGGGGGGCCTCAAATGTTAATGTCCAGTACCAAAGGCAGCGCAAAAGGGCTGCTCCGTCACCAACATTTCTTCATGAAGATGACGAAGAGGATGACCAAGAACAACAACCAAGTATCCCCAATGGAGAGGATGATGATTCA…		LOC_Os04g54430.1	immediate-early protein RSP40, putative, expressed	5e-07	50.1		AT5G63740.1	RING/U-box superfamily protein	5e-06	47
L885id108	TGATCATCCACCGAGCAGCACATCATCTTGGAAAAGCAGATGCGAATTTCTGCTAGGTTTGCTTCTCCGGTTGTCCCTCCCATCAACTCTCTCAGTTCCCAAACCATTAACCCCGTCCTGGTTGTTCCTATATTTTCTTTTTGTTTTGTTTTTACCAATGCACTTTTCTTGGCATGTTTTAGTGTGTTCCTTCCTACGGCCAGCTCGACCATTTGCTCCGCAGGGAGTTTTTTAGCTCAGAAGGAGCAAATAATTTGAGAATGCATTGGTCTTTTCTGCAATCTGTTGTACAGGGGGATCTTTCATGTTTTTCTGCAGTTCTTTCTTCTCTTTGGCAATTCATTTGGATTGTGTCTCTCTCAAACTTGGGCATATTAGTTGTATGCTTGACTTTTTTTA…			No hit found.					No hit found.
L883id109	GCGTGCAGCTCTCTCGCTCTCTCATGTCTGATGCACGCACGCTGTGCTACTGCTATCTGGTGACTTGCTACGCACACACTGCAACAGGTAGGGCTACCTCACATCTCCCTTTGTACTGTTGGTCATGGCGTGGTGCTGCTCCTCTCCCTCTCTCAGATCAGTAACTGCATTATTTCCAAATAAATGTGTGCTTCTGTTCAGATTCTGCCCACAACGTGTTTGATGTTATGCTTATGAGGAGTTGAACTTCATTTTTTTTTCAGGTTCTTCTTTGGTGTATCAGGCCAGGCCTAATTTGTTTTCAAAGGTGAGCTTGTTGTACAGTCTAATTCATCTGGGATAATTAACTTATGGAGAGTCGTTCATGATGTTGCTTGCATTTTTTTTGTCTAACAAACT…			No hit found.					No hit found.
L880id110	GCACATACCACCAATGGATGAGGGAAACGATAAAGTTTTGTAAATAACCTGAACTAATGTAAACATCATCTTTATCGATGTGTACTTTTAGCCCATAGTATTTCGGTTGGTAAAACTTAGTAATCCTGTTGATGTTTGGTATTGGTATAACAATTTGACATTCCAAGGGTGTCTAAATTCTGAATTCCTGATTATCATCTTCGATGTTATCTTATTTAGATATGGGATGCAACACGCTGTAAAAGAATGAGAACCATGGAAAGCCATCGCATGCGAGTAGGTGCTCTTGCATGGAACTCTTCATTGCTTTCTTCTGGCAGTCGTGACAAGAACATCCTTCATCATGATCTACACGGCCTTCTTGCATCTGGTGGTGGAACTGCAGATAGGTGCATAAGA…		LOC_Os03g03150.1	WD repeat-containing protein, putative, expressed	7e-20	90.5		AT4G11920.1	CCS52A2, FZR1 | cell cycle switch protein 52 A2	5e-17	80.9
L877id111	ACCAACGAAAGCCAAAAGAAGAAGAAGAAGAAAGGAATACTACTTGATCCGTTCAGCACTTGGCGTCGTTTCCAGCTATAATCTTTGGTTCGTATCATTTGAAATGACCTTGGGAAACAGCCTTGGCAAGAAAAGAAGTGGAATGATGCTGTTTTGGACAAAAGTAGATGCTTTGCCTGGCCTGCAAGGACCATTGATGCTCTCTCTCGTACTCCACGCGACCTAAAATGAGTGCAGTGTACTCAAAGGTTAAGCTCTGCAGAGAAAGCAACAGACTACTCGCAAAGGTCAATATCTCCTGATCTAGCATAGCACCAACGCCTCTGATCACTACACGAAAACACCAAGAAGAATGGAGGCAACGGCGGTTAGCGTGGGCAAAGCCGTGCTTGATGGCGC…		LOC_Os02g57310.1	pib, putative, expressed	7e-56	182		AT1G50180.1	NB-ARC domain-containing disease resistance protein	1e-06	49.7
L876id112	GCAGGGAGCCTCGGTGTTAATCTGAACATTGTTGTGGATGAAGAAACATCAGTGAGTCAGTCAGTCCCGCCTCCGGGCATCGATCCAAAGGAGCAACAATTTCTTTGCACAAATGTTCATAATTCATACAATATTTTGCTACAGAAAAACAAAAAGATTTTCAGAGAATTAGCTCATTCTCTTAACAATGAAAGCTGCTGATTTCCTTGCAGTGTTCAGTATTTATAGAAATAACTTGCTACAAAATGATGCAGCATTCTCTTAATAATTAGCTCATTCAATGAAAGCTGCTGATTTTCTTAACAATTATTTTTCTTTCCAAAGTTGGCGACACATTTGTGACATTTGGGGGCAAATGATGCAGCAAATCCAGCAGGATCAGCACAAAGTACTCAGCTT…			No hit found.					No hit found.
L874id113	AATGAAGCAAGCAGCCACAAGTGAGGGATTATTGACGAAGCATGCATTGCATGTAACGGAGAGCATGCATGTAACTTATTCGAGAAATCGACGACGACACATGAGATCCGGAGGCGGCCTAGCCCTAGCCGATGTAGTACATGGGGTCGGGCAGCTTAAAGGTGCGGGCGCCCTCTGGCGTGCCGAGGATGTCGCTCCACTGGTCACCGATGTTGCCGACGATGACATACCCAGCGTCCAACAGCTTTTGTCTCTCACCGGACTTGAAGGTCACCGAGGAGCCCTTGAACTCCGCTGGCTTCAGCAGCACCGCCATCGACCCAGAAAACCCCTGCTGGCGGAGGTTTGTGACAGTGGCGGTCCTCTGGGCCTCTCGCCGGCCAGTGAGGATCACAGGCT…		LOC_Os07g27580.1	HAD superfamily phosphatase, putative, expressed	5e-59	186		AT4G29260.1	HAD superfamily, subfamily IIIB acid phosphatase	2e-31	117
L871id114	CTTGGGACGGGGATCATGCATGATGGACTGTATTATCTGGATAATAATATGCCACCTGTGGTTGCAGCTGTTGCGTCCCTTTCACCACTTGACGAATTCCTTCTTCACCACCGCAGGCTAGGACATATGTCTTTTGTCACCCTTGGTAGGCTTTATCCTGCTCTTTATAGTAAAGTTAACCAGGGGAGTCTAGTATGTGACGCTTGTCAATATGGTAAACAAACACGTAGCTCCTATACATCGTCTGATAATAGAAGTGACACGCCACTTCAAGTTATACATTCTGATGTGTGGGGTCCTAGTGGAGTTTCATCTTTAAATGGATATCGCTCGTTTGTTACCTTTATTGACTGTTGTACTAGAGTGACTTGGGTTTATGTGTTGAAGAACAAGAACGAT…		LOC_Os11g36110.1	retrotransposon protein, putative, unclassified, expressed	1e-118	367		ATMG00300.1	ORF145A | Gag-Pol-related retrotransposon family protein	4e-08	51.6
L859id115	CTAAAAGGGCTCTGATTATCTGCTTCAGAAATGCATCTTCGTATGATTTGGTTCTGTCCGCCACCATCTGATCGAGGAACACATGTGATTGATTTAGGAGAACTGTTTTTTATCTGCTAGCTTGCTCCACACATTTCTGCTAAGTGCTAACTAGTCAAGCAGCAATAAGATAAGAAAGGTTGCGGGGCCTTCTTTATGTTTTCTAAGAAGTGAGCATGATGGCATTTGCTCCTAGGCCCCAAAGACTGAATTTGGAAAAAAAAACTTGGGTCTACCCTCCGTCATATGGTGTTCATACAATGTTGGGTCTGTCTTCCATAATTTGGTGTTCATTCAATATGGAGTCAACATAAGGTGCTGATGTTTATTCTTTATAGACATTATGTAAACTTTTTACTA…			No hit found.					No hit found.
L855id116	TAGCCCCCCCCCCACCCCTGGCGCTCGCGGGAGCGTCGCGGGAGGGGCAGAGGGGAAAGGTTCTCGGTCCAGTTACAGCTGTAAAGGCGAAGCAACATGACATTTGTAGCTAGTGCGCACGAGATGGATCCAACCAAAATGATCCATGCTGGCTGGCTTGTGTCGGCGTGCCGAGTAAACGAACCTCCCTTCCTTCGTCGGCTCGGTATGTCTTTTTCTTGAGTGAAAACTCTCCCCCTTTGTTACTCAGAGTTTAACATGACAACAATGCCACGTCATCTAGTGGATGCACAAGCCAAACATGGCGCCCCAATGACATATGAATCGAGCTATGTGCTTCCCTATGAGTAATACTAGTTAATTACCCAGGCGTTGTTGTAACAGAGGCATACATATTTT…			No hit found.					No hit found.
L847id117	CGGCGGGGGGGGGGCATTTAAGTCATGAATATTACTTCAAGATAGTAGACGGCTACTGCAGGCACAAGACCCTGATGAACCATGGGTATGCCATTAGCTCCACTGCTTCCATCTCCCAACTGGATCCATTTTTCTGAATTTGCAATTGGCATATGGCCAATATTCTAAGAAAAATCTCCAACTGATCAATGTTTTGGTGAACGTCTCCGGCCAATAGGGATATTATAAACCAGACTTTTTGGTCACTTGTACATGCCTTCTGACCAGGATTCAAAGCGACACTAACTTGCATGGGGTCACTGGATACCATCACTTTCCTTGGTTTATCATTTAGTTAAACATTGATGTGATGCTAAAAATGCCAGCTATTACATATCATGTCAAGTCACTATCTGGACA…		LOC_Os06g14810.1	3-ketoacyl-CoA synthase, putative, expressed	3e-11	64.3			No hit found.
L844id118	GCTTGAGATTAGACGAAAAAGGATTTGCCGGTATTGAACATATAGAGGATAAGCAAGTGCGGCCGACTCTCATTGCAAGAGCTGCATTCCTTGTCTCTCCACAGAAACGGATTATTGTCGAGTAGGGTTCACAATTATAACTATTAACCCCTTCCTTTAGTAGCTTCTCTAGCTTCCATTCCAAGACCTGATCCAATGTTAGTCTCATATTAGTTCACCTGATAAAGATCTGTCATTACAAATACAAAGAAGAAATCTCATGAATCTGGAAAAACTACCACACAAAACTCACTGATCATATTGGCTATAGACTAAGCTATATCTGCTATACCTCAGACCACCACATGCATCGCAGATCTGATTCTAACACGTGGGAGAAGTGGGCAGGGGAGTTTCTCT…		LOC_Os03g06370.2	PPR repeat domain containing protein, putative, expressed	1e-10	62.4			No hit found.
L844id119	TTGTCTTCTATCCTTTTTGTATCAAAAAAATGTATCTAGAACATACTCCGTAGTTATACTGAACAAGAGCCATTACTGAAACGGTGCTTGCAAAATGGTTTGATTCAACAACCTAATAAGTACAAACATGGTGATAAGGACTCCAAATCCGCACGCTTGCCTGTTTGCGGATCTGGCGGACACTATAGTATGCAGCCAGAAATGCACGGTGTACGCAAAGGATTGGGCTGGATACTATAAGGGTGGTGATATGCAGACCGTGCACAACACTGCACACAAATACCCATAACTACTTAGCTTACTACTAGTTAGATGATTTCAGTACATCTTAATTCTTGTATTGAAGATACACAACCTAATGCATTTAGATGACTAATGGGACAGATTGCCTTCCAGGGG…			No hit found.					No hit found.
L841id120	ACACGCCCACCTAATTGGTATTTCTCTCTTCACAGGGTACAGAGTTGATGACAGAAAGTATAGAATTTAGAGAAGAAAGAGGGCAGCCGATTCAGAGTTTCAGGGGAAGAGGGTAAGAGCAGAGTTACAGTTTCAGATTCACAAGTTTTTCCAGAAATCAAATGGAAACACACCGCCAAATAAAAAGACAGAAAGGAAATTATAATGGAAGCATAATTAATTTCATATACCTCTGGGTCCCAAGGCGCTTTTGTATGGTTGCACAGAGCTTACTGTTGCTGGAGCTTGAGTTAATGGTGGTGGTATGCGCTCCAAGTTCCTGCAATATCGATTGGAGAAGATCTTCTGGGCCTTTCTCTGCAGCTCGGACCCAAGCCCGTGCTGGGTATTGGCTTTCGT…		LOC_Os11g27430.1	NB-ARC domain containing protein, expressed	1e-36	139		AT1G53350.1	Disease resistance protein (CC-NBS-LRR class) family	2e-08	55.5
L840id121	TCTGGTATATTTACTAACTGATTTAATTTTGTCATGCAGGAGAATAGAGAAATTTTTAGTTCTAGTGCTACACATCCACCTCCACAACCACCACCTCAACACCAAACTACACAGATGCCAGCATCATCAGCTCCACCTCCTAAAGCAAATAAGAGAGGTTCAACATCAACAGTTTCAGCAGGAGCAGCCAGGTCTTCACCAGCACCTGCAACAGGATCTGCATCAACAAGAGCTGCAAGAACAAGAGGATCAGCATCTACAAGAACATTCAATGCACCAAGAACATCCACTGGAGAACCAGGGATATTGGCAGGCAAGAGGAAGAGGAAACCTCCTAGCAAGTTTGCATCCTATTTCAATGCTAGTGGAAACTATTGAGTGTATGCTACTTATTTGTGT…			No hit found.					No hit found.
L839id122	CAATGGGGGACAGAGTCACAATCAATTCATAATAATTAGGATGTAGATGCATCGTGCGCCACACCAACCTGACCGCATGCCAACCATTGAGTATTTTTGCCCTCTTGAATCTGCCGTAAGTAAAATTTTCTCACATATCCAACACATCTACCACCTCCAAACACAACCACATACATGTAATCCTTCCACAAGTATCACAGAACCTGTTCCATGCCCCATCAATGACACCAACAGACCAATTGAAAGCATTTGTTGAATTATTGGATCATATCCATCACTGACACCAACCACATACTTCATCGTATGTTAGCTGTATTATTATTGGCTCATATCCATCTTATCCCAAGTTCCTAACTGGCCAATCGAAATTGCCAGGTGTAATCCTACAAAAAATGTCTC…			No hit found.					No hit found.
L836id123	GCAACATCCAATAATACAGTAGGTATTAATTAACATTTATAGTGATTATCAACATTTATATTGTCAAGACGTGCGTTGCATGTTGGAACAGCCGGAGGAGGAAGAAGACTCACACGAACAGACACTGGACACAGAACACACTTCTGCCTTTTCTCTTGTTCTTTTCAACACACACGCAGCTGATTACAAAGTCCTTTAATAGAGACACACGTACTACTCCCTGCTACGTACTGCCTGATCCGCTATTTTCTCTCTACTAGCCGGTAGCATGGCCACGAGTAACAACCTCTTTGACACGGCCACACGATTCAGCCGGTGTCACGCTTATCTCCTAATTACTCGGTCCACATCTAAGCCACTATCGGCTATACAGCACGTCCTGCACAGTTACTATCAGTT…			No hit found.					No hit found.
L834id124	TCTTCCCATGATGCATCATCAGGGGGCAAGTTGGCCCATTGTACCAGCCACTGAACAACAGCGACGTTGTTGCGAGGAATCTGGCGCGTCTCCAGGACCAGTACGGGTTCAGTTTGGATTGTGCCATCAGAGGTGATCAAGGGTAAATCTGCACATGGTACTGCCCTTGGCCCGATATGCTTTTTGAGTTGGCTGATGTGGAAAACAGGATGGATGCCCACACCTTCGGGTAGAAGCAATTTGTAGGCTACTTGTCCAATACGAGCAAGAACTCTGAACGGGCCGTAGTATTTGCTTTGTAATTTGATGTGAGAACGGATACCAAATGCATTGAGCCTGTAGGGCTGCATTTTGAGGTAGACCATGTTGCCTACTTCCAAACTCCTGTCTACACGCTTG…		LOC_Os11g45000.1	retrotransposon protein, putative, unclassified, expressed	1e-122	372			No hit found.
L833id125	TTCTACATGCATTTTTCTATTCTTCCATTGTGTTCTTTAGACATGCCTCTTTTTGTTATTTTACATCAGTTAACTGAAGTTCATATTATTCCTTTATCTGATTGTAGCTTCAAAGTTTGATTACAGCAGAGTCATTGATACAACATACACAGTTTGTGAATTTACCTACTACTACGAGTTACGTCATATAGCAATGTTTTCTTGCCTAGAAAAATATTACATGAAAGGCCTAATGTCTTGTGAATGTGTATAGTAGCTACGAGTAGGTGGTCAAACTGTACACCTTTAAAGCATGAATAAGGTGCTAGCTTATGTGCTGCAGTTGCTTTGCATTGTTCAGATGCAATGTGTTTTCGCTCAGCGGGAGCACTTCTTCTGATTATTTATAATTTTTAGTTT…			No hit found.					No hit found.
L828id126	AAGAATAGGAAAAAGGGCTCGAATAGAAAAATAGAATCAGACTCAAGTTCCGAAGTAATTACACATAATAGAAAAATGGACTCAGGTTCAAGTTCCGAAGTAATTACACATATAGAAATCCAAAAAGAAATCGATACGATCCACGTCATAATCCATATTGGATTCCCAAATTTATTAAAGAAAAAAGGAGCAATCGAAGAATTAGAGAAAGATCTACAAAAGGAAATTAACTCTGTAAACCAGAGATTTAATATTTCTATCGAAAAAGTTAAAGAACCTTATAGACAGCCTAACATTCTTGCAGAATATATAGCTTTCCAATTAAAAAATAGAGTTTCATTCCGAAAGGCAATGAAAAAAGCCATTGAATTAACTAAAAAAGCAGATATAAGGGGAGTA…		LOC_Os09g24416.1	chloroplast 30S ribosomal protein S3, putative, expressed	1e-126	358		ATCG00800.1	structural constituent of ribosome	2e-69	214
L826id127	AAAGTTTTTTTTTGAAACCAGGCAAAAGATTTGCCATTTTCATTAAATAAGAGAGGAGGTTCAGACATATGTCGCAACGCGACCAAAAGAAAAGACTACTCTCGCAACATAAGACTACTCAAATGCTTGGCCCCCGCCAAAGTCCACATGTGGGCCTCTTCTTTAATTCTCGTGACGATAATTGTGGTCGGAGTCGCGGCGTTGCGAAAAATTCTGGCATTTCGTTCTTTCCATATCTCCCATGAGACAAGCATCATAACAGAGGCAAGAGCCTTTCTGTTATGATCCGCGTTGCTCACCGCCTTTTGCCACCAAGATCGAACAGAAACTTCATTTCGCCAAATCATTGGTGAGCAGTCGTGTATTCCCAGCCAAATGGTAATCTCGTTCCAAACTCTA…		LOC_Os12g30780.1	retrotransposon protein, putative, unclassified, expressed	5e-72	223		AT4G29090.1	Ribonuclease H-like superfamily protein	1e-16	79.3
L824id128	GATTTAACTCTGTGCTCAAGAAGTATGTCAACCCAAACAACTCACTGGTCGAATTCGCACAACAGTACACTGCGATACAGGATAAGGTGATGGCTAGCGTGTCAAAAGAGCAGTTGGAAACAGTGTACAAAGAAACCGAAATGTACTCGATGAACCCGCTGGAGATGCAGGTGCGGGGGCTATACACACATAACTTGTTTTGCAAGTTCCAGGTGGAGATGAAGGTGAAATCAGCATACAGATGCGACGCATTGGATGATGGTACTTTCAAGGTCAGCTCAGTACGCGGGATAATACCGAAATATGGAGACAGGGACTACCATGTGCAAGCAAACATGGTTGAAGAGACATACTCGTGTAGTTGCTGCAAGTTTGATCGTGACGGGCTACTGTGCGCGC…		LOC_Os06g13740.1	transposon protein, putative, unclassified, expressed	4e-45	163		AT4G15090.1	FAR1 | FRS (FAR1 Related Sequences) transcription factor family	4e-20	90.1
L823id129	GTCGGCTGGACGAATCGATTCATCTCGATGCTCTGCCTACCTTTCCCCCCTGCCTTTTCCTCTCGAGGAGAAGATGTTTTGTTCCTTGTTGTGGTTGTGCAATCTGTGGATTTCCTTTTTGTCTTGCGCGTGTAGCAGTTTTTCAGAAAAGTGGAGTTGACTCAGTTGTAGCTAGCGTGGATACCTACCAGCGACATATAGAACAGATAATAAGCACTACTTGGTTGTGTGGAGCTCATGTCGAATTCAGATTTCTGTAATCGTTCAGTTACTTAGGGCCGACCCAAAATTGCTTGCAGCAGCTTAGCTAGGGCCGACCCAAAATTCAGATTTTCTACTGAGTGGTTAGATCTTCCTAGCTAGGGATGAATGAGCTCTGACATGGTACTCCTACCAAGA…			No hit found.					No hit found.
L822id130	AAAAAAAGTGACTCAACTTTGTACTAAAGTTTGAACAAAGTTGAGCCACTTATTTTGGGACGGAGGGAGTATGAGATTCAACAAGACACAATGAGCTCTTGTAGCGATGATTCTTCTGCTGGTCACACAAGTGAGCCTATCTATGCTTGTTTTGTCTTGGCTCGATTGATTCCAACACTTAACTTTCAGTTTTGCAACTACAAATTAAGAGATCGATTTGGGGGAGGTGAGGTACACGAATGATAGTAGGCCAGATTCAGACTTGTATTCGAGAGGAAATTCATAGTTTCAGTTTCGCAACACACGCCCACACATAGCAACAGCCAGATTCAGACATGTGTTGGAGAGGAAATTCAGAGTAATCTGCTTGCCTATGTGCTAGGCTTGCATGTCAATTGT…			No hit found.					No hit found.
L822id131	TTTGTAGCAGAAGAAAGCTTCACATACATGATAGCCTATTTGTAAATCAATATAGCAAATGCAACGAGTAGTACACGTGTGAGGTCAGTGTTGCTTGCTGGCAAGAAAATGGAAGCGGAAACATGTGAATAAACATTAACTGTATACATGTGGCATTACTAATATTTTTTGCCTTGGGCAAACCTGTGATATGGAATTTAATCGTTGGAACCATATATGAACTGAACAATGTGCATTGTCTAAAGCTAGCACAACATCTCTTCCTATGATATGGTTCATATGTATTCAACCAATTCAAGCACTCGAGAAATTAACTAAGCACTGGACCCTGATCATAGAGATCTTACTTGCGTATGTCATCGATGAGACCAATAACTCCCTCAAACTGAGATCATCATC…			No hit found.					No hit found.
L819id132	TCGCACGTTGTACCTTGTAGTCAACTGAAATTCATCGCGGAATTTCTCGTACAAGTCTCTAGTGTATGAATTGTAGGCTTGCTTTTCAATTGGGTAAGATGACCACATTTCACTTTGCAAATGTCCTGTCCTGTAATCCTTCGCACCCTCTCGAACTAGTATGTGTGTTTGGATTTTCTGATATTGCTTCACGAAGTTCAAGATGGACTTGTGTGGGTTCACATAACGCTTAAGGACAGCGTTGAACCCCTCACTGCGTTGTGTTGACTGCAAGAAAGGGAAGAATTGATGCTTGAAGTAACAGGGCACCCATGTTTCTCGGTACTTGTATAGATTCTCAAAGTGGGAGTCAGTCATAGCCTCATACTTCATCATCAGCTCACACCAACCTGCCTCAAA…		LOC_Os06g13740.1	transposon protein, putative, unclassified, expressed	1e-100	311		AT4G38180.1	FRS5 | FAR1-related sequence 5	2e-61	207
L818id133	TTTTTTTCGATATTTGAATGAACTGCTCCGATTTCTTTTGCTTCACAAATTCTGGCCAATCATGTTTCAGTTTCTCATATTGTCCTTTGAAATCCGGAGTCTTGTTCTGCTTGACAAAGTCATGGGCTAGATTTTGCTTGAATTTCCGGAATGCGTCGGCCATCTTATGAAGAGCGAACTGTTTGACTAGCCTCCTCCTCTCCTTGTTTTCCTCAATCTTGTTACCCTCCTCATCGAATTTGTTGTATTCCGGAGGTAGAACGAAATGTTCCATAAGCTTCTTGAAGCAATCTTTTTTTGTTCTCTTATCGACAAAAGTGAAACCATCAATTCGTGCCTTCTTTGGCTCATTCCACTCCTGGACGGTGATCGAGACGTTGTCTCTAACAATGGCTCCGC…		LOC_Os07g06030.1	transposon protein, putative, CACTA, En/Spm sub-class, expressed	1e-16	80.9			No hit found.
L816id134	ATGATTTTGATCAATTGGGGTTGCAGCAGCTCGACAACCCAACATGCCAACATTACAGAGGAGATCCAGGGTATACTTTCTTTGAGAAAGAGCTATTCCTTTTCCAGACCTTGCCACTTCTATACCAAGGAAGTACTTGAGTCGACCAAGATCTTTAACTTCGAATGCCTTACTCAGACACCCCTTTAACCTTGCTATCTCTATGTCATCATCGCCGGTGATAATGATATCATCAACATAAACTGCAAGGATGGTCATTTTTCCTTTAGAGTGTCTATAAAACAATGTATGGTCACCATTGCATTGTCCATACCCCATGCCACGCACAGCCCGTCTAAATCTGTCAAACCAAGCTCCTGGAGACTGTTTCAGTCCATAAAGAGCTTTCTTTAGCCTGCA…		LOC_Os07g36710.1	retrotransposon protein, putative, unclassified, expressed	1e-154	451		AT4G23160.1	CRK8 | cysteine-rich RLK (RECEPTOR-like protein kinase) 8	3e-80	263
L814id135	CACCCAAGCAAAAGTCCGATGGCTCTTCTTCGGCGTCTCATTTATCAGTCAAGCCAAAATACGAAGACACCAACTGCAGTCAAATCTGCTATTGTCGGTGCATTGAGAAAAGGCTACGAGAGAGGGCAAATCAATGGTGATTTACCCTCTTTCCAAAGGATCCTACATCTGCAAGACGAGGACAAGATCATTTGGACATTTGGGGAAAGAGGTACAGCTGAAATCATGCTTGTGTGTCACATTGCCACCACAATCCTTGGAGCAAGGTTACCAACACATCAACCTCCGGCCTACTCTGAACATATGTCTGCTGCAAATCACATATCGCAATATTGCGCCTACCTGGTGGCACACTATCCTGAGCTACTACCTGAAGATGATGAATGGTGCAAGAGCCTG…		LOC_Os01g23080.1	expressed protein	2e-51	170		AT5G45530.1	Protein of unknown function (DUF594)	4e-11	63.2
L812id136	CTTTGGCGCAACCTCCTGGTGGACATGCACGCCAACCACTCAACATGGAATCCCTACGTGCAGCTGTTGCAGCAGCGCAAGGTGGTTCTACTACACCTGACACCCGAGTTCCTAGAGACCCCCCAAAATCGACTACAAAAGGGAGAACGAAGTCGAAAAGGTTGCAATCAGCACTCGAGCTGCATCCGAAGAGGAAGAACAAGTGCAGTTACTGTGGGTCTTACAACCACAACAGTGCACTGTGCCCCACAAGATTGGCGTGATGAACACCACAGGAATGCGGGAACACAGATGGAGTTTCGATTATGAAAGACAAAAAAATGAGCAATTACTAGATGCCCGATGATATGTTTACCCTCATTTGAATTACTGTCTTTCATGCAAAAAAGACAACTTGCT…			No hit found.					No hit found.
L812id137	GTGCCAGCATATATCAACGCAGATCATCTTCGCTGTAAGAGACAATAAAAAGAGAGATGAACCGAAACATCTCATCTGGTAGCTACTAGCTACTGCTTGAACAAAGGGAAATCAACAGCTCACCTGTCGCTTGTGGTCGGTATTGCTGCATCTTGTGAGCTCTCTCCCGCTGCAGGCCCTTGAACGGATGACTCCTCTGTAGCTTCTAGGTCATGGAAGCGTCGATCCTCAGAAAGTCGCAGCACGGGATGGTTGGGGTGTGTGTTGACTCCACCTTCCAGCACACCAAGCCTGGCAACTCTAGTATATTCCAGACCAATCTCCTTGAGTCTTGGAAGATGTTTGATACCACTAATCCCCGATGGCAAACTGCACCCTCTGATTTCTATCTTTTCCAAC…		LOC_Os06g17880.1	NBS-LRR disease resistance protein, putative, expressed	1e-56	196		AT3G07040.1	RPM1, RPS3 | NB-ARC domain-containing disease resistance protein	3e-10	60.5
L810id138	CAGCGCATAATTAATCAAAGGCAAACGGAACATTTTATTCTCGACCACTATAACCTGATCTCCTATGCCCGACCCCATAATATGTCAATGCCACCTTGGTCGCTGTCAAGGCTACTCCACTTGCTGCAAAAAACTTGAAAACAATTCTGGATCAGTTTGTAGGTGCAACTGGGCTAGCTATCCATTCTTCGTGTCTACTACTGCTAAATGTTGATCGTACAACTGCTACTACTATGGCCACTGACCTTGCCAGTACTGACTCTTTTTCTTCACAGACGTAACTAGGCGTCCTAAAGTAACCTTGATCAATGTGAGTTTCACCTTGCTCATTAGTGTGCTTCACCACCTATAACATGATGAACACACGCGCGCGCGCGCTTGCGTGCGCGCGCACGCACG…			No hit found.					No hit found.
L809id139	CAGCGACTGCTACCCCTGTTGACATGGAAACCACCGGCCAAGCGCTGGTGCGCCGTTTTTGGATCCCCCGTCCTCACGACCTTATGGGTATCAGCGGTCGCACACCTTCACTGTCTCATCTTCTTTCCGAATCCTTGACAACAACATGAATTTATATGTTTTTTTATCTCCGATTGGGAAAGAGGCATGCAGCTTCTTTCTCTGCTTTCTTTCATAGAAAAGCACTTCATTTTCAGTGATTCCTGCACATCTGTTCTTCTCCCCTTCGACCGGTTCCATGGTCCCATGGAAGAGGAAGACCTCCTCCTGTCCTCGTTGCTCTCCAAGGTATGCATATGTGTCTGTTTTTTTACTTCTACATCTGAATTGTTTCAGGTTGCAGATGCATCTAATGGTCTC…		LOC_Os02g30610.1	expressed protein	2e-18	58.5			No hit found.
L808id140	ATCCACAGAAAGAAAAAAGAGTTGTTTTGGTGAACATCAAAGAAAAAACTTGCTCTTCTTCCATAAAAAATTCTTCTAAAAATGCCGAACCCAACCGTTGCATAAAAGTTCGTACCGTGCTTTTATGTTTACGAGCTAAAGTTCTAGCGCATGAAAGTCGAAGTATATACTTTAGTCGATACAAAGTCCGTTTTTTCGAAGATCCACTATGATAATGAAAAAGATTTCTACATATCCGACCAAATCGATCAAGAATATCCCAATCTGATAAATCTGTCCAAATGGGTTTACTAATAGGATGCCCCGATCCAGTACAAAATTGAGCTTTTGATAAGTATCCTATGAGGAGAGTAGCGGGGACTATGGTATCGAATTTTTTCATTCGAGTATCTATTAGAA…		LOC_Os04g16734.1	maturase K, putative, expressed	1e-171	484		ATCG00040.1	MATK | maturase K	9e-93	283
L806id141	TAGGGGGGAGGACCTTAAGAAGTGCATGGATAATGCCAGTTATGCATATAATGAACACAAATTTAATAAAGCAATGGATGATCTCAAAGCTGAGAGTGTGGAAGCTTGGCAGTGGCTTAGTGCAATACCCAAGAAAACATGGGCTAGGCATGCATTTGACACAAATAGCAAGACTGACTTGGTTGTCAACAATTTGTCAGAGGTGTTTAACAAGTACATCCTAGATCATAGGAAAAAACCAATAAGAACTATGTGTGATGGCATAAAGGATAAGCAGATGGTTAGGTGGCACAGGAATAGAGAGAGTGGAAGGGAAGCTAGATGGGAGATCACACCACATTACAGTGAGAAGTTGGAGATTGAAAAGGAAAGGGCCAGGTACTGCAAACCCATTCAAGC…		LOC_Os08g16770.1	transposon protein, putative, unclassified, expressed	1e-105	319		AT1G64260.1	MuDR family transposase	1e-11	64.7
L806id142	GGATTTGCTTGCTGTATAATTTTGTATTTACCGATAGATAAATATATACTCTGATTGTTATGGTCTGCTTGGTTAATTAGTGATTCAATTTCCTGAACTGTCGGTCTCTACTTACAAAGTTGTTGGTATTTTACTAACTTCGCCGCTTTACTCCTTGGAGTTGTAAGTTTAGTGAGATCTGCCTCATTGTTAGGGATGCAAAGTTGTAACCTACAGGTTACCCTCTAACCTTACTTAGTTCAACCAAATTTGCAACCTTCTTTGTCTAGCCCTGTGCAATTGTCTCATAGATTTTTATTGTCTGCTAGGCTAGTTTACTCCTTTTTTTTTATGCTTACTCAGTAGTGAGGTTTGATTAATGGTTATATTCATTACCATAGGGTGCCCCTGGTCCATACC…			No hit found.					No hit found.
L805id143	AGATCTGGTGGTAGTTGCAAGCCGGCGTATTTTGCTAGTATTGTTGTAGTTGGCAGATCCTTTTGTGGATGGTACCTTTGTAGCCTTGTAGTGTATGTATGGAACTGATGTTGATACATCTGGTGGTAGTTGCAAGCCGGTGTATTTTGCTAGTATTATTGTAGTTAGCAGATCCTTTTGTGGATGGTACCTTTGTAGCCTTGTAGTGTAATTATATATGTATGGAACTGATGATGCTATATGAAGTCATATGTTGTCATATAAATATATTCTCATATGGTTTCTGTGAAATAATGCAACATTTGTAGAACCTGGATTAAGCACATTGCTTTTGTGGTGGGAATATGAAATAAAAAATCAACATCATGATGTGACAGTGACGGCCAATGGCTCACAGGA…			No hit found.					No hit found.
L801id144	ATGAAAACAGCTCTTGCAAGCATCGAAGGACTGACGCAAAGGCTACGCTACATTGCTATGAAGTTTGAGCAGCGCCTTGAAGCAACCAGAAACAGTTTCTGGTAAACTTTGCTGAATGTATCCTGGATAGCGTGCTTCATCGGTTACCGCAACAACCACCTTTTGTTTCATATCTATCAGACCAGCATCTTTCCCATTTTGGACTACTCCCAACAAGATATGTATAGACTTTAGTCCTCCCTTGCTGCCTCTATGGTGAAAAGTAGTCTATGATGTAGTTTACGATCTTTAGATTTTATTGTTGTCTGTATAGTCAAGAGCGGTTTACCATCGCTTATTGTATATATGTGAAGGTCTCCTCTTCTACTGTTGTTTCACAACACTATGACCGAAGAAAAC…			No hit found.					No hit found.
L801id145	AAAGTCCCATCTTCTCTAAACTTCAAGTGGCACTTCCTAATGCTAAATCCCTTGGTTTGAGCATAAGAATTGTAAAATTGGTACGCCTCTTCTTCAGACTGAAAGCACTTCCCAACTCTTGGAGCATTATCTGCATCTTGTTTGTCTTGATTATTCACTCGTGTGTTGCTCATTCTCGGTTGGCCATTAGTCTCAGTTCTTGGCAATTGCTGCAAGGTAATTGAATCAATCAAGAGATGCTTCAGGAAGAGAGGATCGTGCTAGCTGTTGCATGCGTACTGGTTACTGAACTTACCATGGTTGGAGTAGCTGTGGGCAGAGAGGATTCTGGAGTAGAGACCGCCGGGGTGCTGCTCATCGAGGGCTGGCCATTAGTCTCAGTCGTCGGAAATTGCTGCA…		LOC_Os02g28180.1	transposon protein, putative, unclassified, expressed	2e-13	70.5			No hit found.
L799id146	CTTTTCGAACACAACTGATGCATTCCAAAATAACTCTGATTCTAACATCTTTTCCCTTGGCCATGAACCTCCTTTTCTTTTTGGATTGACTTAACTTAATTATTCTACTTATTCTTTTATTCTTCTATTTTGAATCCGAAGAAGAAGAATAAAATTCATTAGAATAATTTTTTTTTATTCTTAAATTAAGTAATAAAAAATAGAGAAATAATTAAAGAATACAATCCTTGTCGAATTAGCAAAGATTTTGGTTCGAAATCCTTTCATTTAATTAGCCAGCCCCGCCTTTTCTATGCTCTGATTTCTGAGGCCTTATTTAGCTTGGGTACCCCTTTAAATTGAATTTCTATTTTCAAAAATGGGGTTTACCAAATTTTTAATGACTCTGAGGTTCAACCC…		LOC_Os10g21308.1	chloroplast 50S ribosomal protein L33, putative, expressed	7e-06	43.9		ATCG00630.1	PSAJ | PSAJ |	2e-21	84.7
L797id147	TCATCTATTAGGTCTATTTCATCTTCACTTGATTCATATTCTGGAGCCTCATTTTCTACTTCATCTGTTTCTATAATTGAATATATTGACTCATCGTCTTTTATTTCATCATCACATACTAATATATTTTCATTAACGCTATCTATAATTAACACCCTCTCTTGTTCTTCATATTTGCTAGAGTATCTTTTCTGGTCTTTATTAGGGCAAGTTCTACTTAGATGATCTGGTGAGTTACATATGAAACACCTGCATGTTTTATCATAGGTTTTCTTAGGATTATATCTTCTTACATTTCTTTTATGCAAGAATGGGGCTCTATTGTCTGATCTTCTTAAGAAATATCTTTTCTTTGTTCTAAAATTTCTATTATCTCTCCTTTGTGGTTTATAATATTTG…		LOC_Os12g37470.1	conserved hypothetical protein	1e-163	474			No hit found.
L792id148	CAATGCTGCGGTTATAATTGATCAAAAAGGCAATCCAAAAGGAACTCGAGTTTTTGGCGCGATTGCCGAGGAATTGAGAGGATTGAATTTTACCAAAATAGTTTCATTAGCTCCTGAAGTATTATAAATACTAGTAGGCGAAATTGAGATCAAAGAATTAATTTAGTAGATTGTGTTTTACGTATATGTTTTAAAATCCAAAATGAAAAAAAAAAAGAAAACATGTTGATTATAGAAAAATTAGGAGGAACCTAGAATTAGAGTCTTATGGGCAAGGACACTATTGCTGATTTACTAACCTCTATAAGAAATGCGGACATGAATAAAAAAGGAACAGTTCGAGTAGTATCTACAAATATTACCGAAAACATTGTGAAAATACTTCTACGAGAGGGTTTT…		LOC_Os08g15278.1	chloroplast 30S ribosomal protein S8, putative, expressed	5e-91	266		ATCG00770.1	RPS8 | ribosomal protein S8	1e-68	208
L791id149	AACTCGGTCTTGTAGTTGGGATCATGAAGTGCATATTGCTCAAATGCCCTCTCAAATTTCTCAACATTGTCTAGCATTACAAATGTAGAGTTCCATCTAGTAGCCACATCAATATTAATCAAACCTTTGCTCGCTACCTTGCTGAGCTGCACACACTTCTTAAATACATCCAGTCTAGTTGGGGAGGCTCTAACAAACTTGATAGCATGGCGAATTCTGTTTACAGGATGGCACATTATCTTTAGCCCATCTTGAACCACAAGATTAACAATGTGAGCCACACACCTCATGTGAAGATATTGACTTCTTGCATGTGTGCAGCCCCTATTAGTCAAAGATCTCTTCATGTAGGCTAAGCAGGTGTCATTAGAACTCGCATTATCTACTGTAATAGTGCAC…		LOC_Os10g02910.1	transposon protein, putative, unclassified, expressed	1e-100	309		AT3G42170.1	BED zinc finger ;hAT family dimerisation domain	8e-30	117
L788id150	ATGCAATCGTTGTTCTTTTTTCTTTCCGAGGATGTTAAAACATGTTAGTTAAACTATGTTTACTGCTGAATATGCATGCCTCATAGCAGTTAGTTAACCTCTATCTCTATGTGCTGGCAAGGATGAAGCCTAGCTGCTCCAGTTTGTTCTTGTTCTTGGAAACTATGAAAGGCCAGTGATGGCGATGGAAAAAAGAAGAAGGAGAAGCAGGTAAGGTGACCTATCTTCAGGCCCAAACTGCTACAGTTGTCATAATCTGTCTTATCACCCACTTCCTCTCTGTTTCGCAATGTCATAATCGGTCTTCATTGTTTTTCCTTTAATGCACATCATATTACCCATTTGCTATTGTCAATTGCCATATATATCCTGTATATTGAAGGCATATGAGATCATAAT…			No hit found.					No hit found.
L785id151	GCCTCATATATACCAACGGTTGTCACTTTCTATTGGTTAGAAACCGTTGTGAGACCCCTGATGTCATGTAACTTTAAGATCTGGCAAAGCCTAATAAGCATATTTAACAGCCGCCGTGAGACCACTGATGTCATGTAACCTTAAGCTCTGGCAAAGCCTAATAAGCATATTTAATAGCTGTCGTGAGACCCCTGATGTCATGTTAACTTTAAGATTTGGCAAAGCCTAAGATTAGGTACATCAATACCTTGAACTTGGTGATGTCCAGTTAGCAAAGCCTAATATCTGCATTGGACTGGAATCCGCCGATGTTACTGTTTCTTGTAGGCCTCAAATTACTATTGCATTTCGTGTTGTTACTATACACACTAAAACAAAGACTTCGACTATGTTGAAATG…		LOC_Os08g15420.1	CSLC3 - cellulose synthase-like family C, expressed	6e-07	51.2		AT2G24630.1	ATCSLC08, CSLC08, ATCSLC8 | Glycosyl transferase family 2 protein	3e-08	54.3
L783id152	GCCTCCAAGTTGATCATATTTGATGGGAGATCGGTCTCTGTCATGTTTCCTTTTTTTGCCATCATGTTTTTATAAGAGGCTAGCCATTTTGAATCATCCTTGATTTTTTCCCACATAGTTAAATGTTGGAAAGGCTGGTGATAGTTCCGTTCATACTTCTCCAACGCCATTTTTTGCAGGTCATGACTATTGTGACCACTATGATACACTCCCATAACGGCAATCCACTCACCGTGGAAAGCGGCGAGCCTTTTCTTGGTCCTTTGCCATTCCGTCTTGAGCTGATTCCGATCTCTTTTGCGGTTACTTGGTGTGGCAGTATTGTATAGAGCAGCAATGTCATCCCAAAACTGCTCAGACTTCTTTCCGTTCCCATCAATGGGATTGAGTGAACACTCC…		LOC_Os11g14160.1	glutathione S-transferase T3-like	1e-25	102		AT5G41220.1	ATGSTT3, GST10C, GSTT3 | glutathione S-transferase THETA 3	5e-10	59.7
L782id153	ACCCCGGACTCGTGGCACCTTGAGGGGCCCCAAATCAACGCCCCCAAGAGGGAAGCGACATCCGTAGGTGCCGTCGTTGCCGGCACTGGAGCGCAGAGCTTTCGCTCGGACTCGCACAAGGGCCACCTGCGGACTCAAGGTTGCTGGCCCACCCCAAGAGGGGAAGCCACGGCCTTTGCGCTAGGCCTCCAGATCCAGACCAGAGGAGCGCCATTGCCGAAGACACGACGCCACAAGGGCCACCCACCACCCCTCCCCTTGCTACCCACATAGCCAAGAGAAGGCGCCACCACCGCCCGCCGTAGAGCCACCGGTGCAGCCTCACCATCCAGGGCCGCCACCCCGACATCCAAGACGAACCCACCACCACCAACAGCGCAACATGATGACATAGGACAG…		LOC_Os03g55660.1	nucleoporin, putative, expressed	9e-06	47.8			No hit found.
L782id154	GCTTTTAAATAGCCTACCATGGAGGTGACTCATTAACCCATGAACCGTTGTTGATTTTTTCCTTTAATGCAACGCTCGTCGTTTCAATTTGATTCTGCAGGCTGTAAAATAACTAATAAGGAGACCCCATGGTTGTTCGCTTATTTGGATTGCGACTTCTTTGAAAAGAAGAGGGTGAGTTTTTCCCTTGTTCGCTTAATGTCGTGTGCTTGTGTTGTCGCTTTGTGGGCTACGACTACTACTTATGCTGCTAGATGCCTAGATGTGTGTGCTGCTTGTTATATATGTGCTCAGTCTTCAGTGCTCTTTTGTTCTGGTTCTGCTGCTGCTTGTGCTGCCGTGATGTGCTACTGGCTGCTGCTGTTGCTTGTGCTGCTGCCATGTGCTACTACCTGCTGC…		LOC_Os02g54510.2	protein kinase domain containing protein, expressed	2e-18	85.5		AT5G57610.1	Protein kinase superfamily protein with octicosapeptide/Phox/Bem1p domain	7e-17	80.1
L778id155	TGGACTATTAACAAGGAAGTTAATCAAATGGCGTCCTCTTTTATCCGACCAGCCATCCGACATGAGTGTGCATCCATATTTTTTCCATGCTGCCTCGTGTTGCCTCCTCAAAAGTCCTGTTTCCTTCACACAATCATTAAGCAATTTCTCTCTCAGCTCATGTGCACTAGGAGGCTTGTAACCTGACCCATATTGACAAGAGGCTTCAATTGCAACCTCAAACTGCCTACTACTTGCAGCGTTGAATGGAATGCCACACTCGTAAAAGAACAATGCCCACTGCATATTGACATACTGCCTCTCTTCTGGAGTCTTTGTGCTGGACTCCATGGTGCTTTGAGAACACCCAGAGCGTCTTTCATCTACAAGATCCTCGGGTGTTCTTCGTAGCATGGCAAC…		LOC_Os05g14320.1	transposon protein, putative, unclassified, expressed	2e-21	93.6		AT3G17450.1	hAT dimerisation domain-containing protein	1e-19	88.2
L778id156	AAGATGAACAACAACAAATTAATATACTTACACGCACACATGCAGTTTTAATTAATTAAATGAGCTAGAAACAAAGGCAATTGAAATCTAGGGGCAGGAGGTAGTGAGAGCAACGCATGAGGGATCGTCAAGATGTAGGGGATGGAGGTGTCTCACTTGGTTTAAAAATAAGATGCACACAAAGACAACCACATAAATATATAACTGCATAGTACTGAGGAAAAAAGGGACATCTCTTTGCCAACATGTATAGTTCGGAGCAGCAATAGCGAGCAGAGTAAGATGAGAGGGCGATGGAGATGCTACCTGTCGTGGTGGGTCGGTGTGGAGGTGCTTGAGCTCGGGGCAGGACCTCTTGGTCACCCTAGGAGCAGAGCAGCAAACCCATCATGGCCCCTC…			No hit found.					No hit found.
L774id157	AAAAATTTTCTGAATCTGGTACTGCTACTAGCATAGCAACACAGATATGTCTAGTAAAAAATATCCCAGCAAAAAATTATTGATTTCTGCTAGGTTGTGTGGGCAGTGTGCCCATGGACGACAATTATTTTTTCTGTTCTTCAGTTGATTTAATCCGCTGATGAGTTTATGTGTGTCATTTATTCCCAGGGTCAGAGTTGGAAAAGCGGCAGATGAGAGGGAGCCCAGCCCTTCAAGGATGCCTGCCCTTGAAGCTTCTATCCGTGCATTTGTTGACAAAAAGTCTAATAATGTTGTCAATCCATCGATTGGGACTAGTTTTGATTCCGTCGAAGTGGGTATGAGTTTTACAATCTTTATTCGTGGGAGGTTGGTTTTGGGTTGCGCTACGCAAAAAGA…		LOC_Os10g19270.1	retrotransposon protein, putative, Ty3-gypsy subclass, expressed	2e-17	80.5			No hit found.
L773id158	ATTTTCTGTGATATACAATAAGTTTTACTTACCCATGTATGTGCAATAGGTGGTATTCTTCTCATGGCAGTTCTATCATTCATTATTGTTCTTCGCAAAGAGAAAATGAAAATGAGGGAATTTTACAAGAAGAATGGTGGGCCTACATTAGAGAAGGCACATATCATAAAGCTTTTCAAAAAGGAGGAGCTTAAACCAATTTTAAAGAGCAACAATTTAATAGGAAAAGGTGCCTTCGGTGAAGTTTACAAGGGTCTTCTTGACAATAAACCGGTTGCAGTAAAGAAGCCAATTAATGGTAGTGTGATGGAGAATGAACAGTTTGCAAATGAAGTCATCATTCAATCCCAAGTCATCCACAAGAACATTGTTAGGCTGATAGGTTGTTGCCTAGAAGTT…		LOC_Os10g09620.1	OsWAK108 - OsWAK receptor-like protein kinase, expressed	1e-112	339		AT1G21230.1	WAK5 | wall associated kinase 5	3e-61	205
L769id159	CGTATTGGGCCTCAGCCCATGCGATATGCCTGCGGTCTCCTCAATGACTCACCCGCTCTCACTCGACGGTGCATGAGTTTTTGTGAGTTTCAAAAAGTTCAATCGTGTACTTTGGTTTGTGCTTTATCTATAAAGCGGGGCTACGGCCTGTTTTGAGAGTGACGGATCTGGAAGGCAGTCATGTATATTGATCTTTCCTTATGCCTATTTGGCTTTAGGGATTAGTGGATTGCAGCTCTCATGCGTGTGTTTTCAAGTGGAAGAACCTTTTGCTTAGCAAGTGAGAAAGGTCCTATTGACTGAAGCACTTCTTTTCCAGGGCAATCGATGCACTCATCATGTTCAAAGCAAATCATGTATAGAAAAGAAAAGAACAAAAACATGTATGGCTCATAATTT…			No hit found.					No hit found.
L769id160	AAAACATGTACAATATGCAGGTGATGGTGCACCTGGATATTGCAGAGGTACCGGAGAAGCACATTGTTAAACGATGGACAAAGAATGCAAGGGATGTTCTTCCAGAGCATCTGTTGAGGTACCAAAAAGATCAAGGCCCACCGAAGCAGACCACATACAGGCACACCAAGATGTGTTTCAAGGCCCTCGAGTGTGTGCAGTTGGGTGACAGCAATGTTAATTGCTATGAAGTATTCATGGCTATGATGAACCAAGTTAGTGATACCCTACTGCCATTGAGCTTAGTCAAAGATGGCACGGGACTGGCGGAGCGTGAAGCAGCCCAGGTTGCAGATCAGGAAATGGAGAGGCTAGCACCGCCACAGAGCAACTATGTCGTGCCTGATCTGAATGAGGATG…		LOC_Os04g54880.1	transposon protein, putative, unclassified, expressed	3e-17	82			No hit found.
L768id161	AAGAAAGAGAAGCAGATCTATTCTATACTCGATAAGTGCCAATATGCAATGGGTAACTTGGCCAATTTGGAAAAAACGAAGAATAGATCGCTACCCCTCTTTGTTTAGCATTCGAATCACCCATTCCTTTTTCTTTATTCAATCTGTCTTACATTCCTTATATGTATAACCTTTCAATCTACGTATTAATAGAATCTATAGTATTCATATAGAATAAGAATAAAAATTAAGACAATAAACTGCGGATTCTTTCTTTCTGTTCCATTCTTACGTTTCCATATTAAAGTGTGGTTTTCTTACTTAAATTTAATAATATTAATCTAATATGCCCATTGGTGTTCCAAAAGTACCTTACCGGATTCCTGGAGATGAAGAAGCGACTTGGGTTGACTTATACAA…		LOC_Os12g10590.1	OsClp13 - Putative Clp protease homologue, expressed	1e-102	297		ATCG00670.1	CLPP1, PCLPP , plastid-encoded CLP P	1e-71	218
L766id162	TCATCTCTCATTTTGTTGTCCCTTACAGCGAAGATGACATTGGTTGCAGCCTGCAGGTGAATGTTATTTCTTTATATCCATGAGTTTCTGCTTTGATTTTGCTTTCAGCTTTTTATTTATTCTGACTGTACAAAATAAAAACATCCCACTTTGTTTTTGAAAACTAAACCACGTCGTCTCAAAACAGAAGCAGTTCTTTATCATATCAGTTTTGTGTCTTAGACTCTCAACATCCATTGCCAATTGGACTCTTGTGTTCTATGATTTGAAGCACACGTTTATAGGAAATTAGAATTTCGCAAATCTGGGACAAGCTGGAGCGTGGCATGATCAAACTCATGATGCAATTAATGTGACTTATGGCGGCACACTACCTGATTTTCTGCCAATGTTGTATAA…			No hit found.					No hit found.
L764id163	ATGTCATTACTCTGCGTATTTGAGCATCTAAAAAAATAAGTCAATGGTGCATCATGTTAAAGGAGAAGAACAATTATACTATCGAAGAACATCAGCACATAATTCAACCTGATCTCAACTCCACATGTCCTGGACACCAAATCCATTTTAAGTACACATAATTAAAAGCTGCTAATAGTTCTGTAGTTCTGCTAAAAAGCAAGTTGGAAACTATCATTAGCAAAATATTTGAGCACCTACTCAATGTTTATATTCAAAACTGAAGTATCCAGCTTGTTAGACAAAAAATATGCAAGCAACATGATGAACAACTCACCATAACTTAATTTTTGTAGATACATTGGACTGTACAACATGTTCACTTCTGAAAACAAATTACACCAGCCTGAATGCCTGATA…			No hit found.					No hit found.
L760id164	AATGAGGGATCCAATAACTTATAAGCAAGAATTGACAGCAAACATGTATTGATACCTAGTGTTGACTGTATCTGCATCTAAACTGAATGTTGATCCAAAGTGTTGACTAAATCTGCATCTAAACTGAATACTCTTAACTGAACATAGACAAGTGATATGCTAATCAGGTGTCAGAATGATATCTGATTCAACAAGGTTAACCAAATTTCCCACATAGTTTTGGGGAAATTCTATTTATCTACAGTGATTGGTAGCTATTGATGGCAATGTGACAGTACAGACAGACTTGTGGCTGCTCATTTGTATTCAGGTAACTATGGCAGTGACGCAAATAGACTTGTGGCTGCTCATTCACTAGCTATGGCAATGATGCAAACAGACTTGTGGCTACTCATTCAC…			No hit found.					No hit found.
L760id165	TCTTTCTCTCTTCTCAAGAACACACACAAGGGAAAGAAGACTCAACACACACACACACTTCACCGTGGAGAAAGCCAGCTTTGCTATGTTGCTCCCGGTGAGAACACACACACTACATTGTTTTTCCCAGCCCTCTCGGCTTCAATGCTTTTCATTACCCTGTTGCCATATTTATATACAAAGGACCAGACTCATGCCATGCACACAGGCCACTAAGTCCGGCCACTAACCAACTAATCCCTAACTACATGTCTACATGCACGCCCACGTCCAGTACATGCGCAACGTCCTCTCAACAGCTACACGATCTGGACATGCAGCTAACAAACTTGACCACATCTAATACTAGACCTCTTCTCAAGGCCACAACAGACTTACTGATCGACTCGGCTGGACTCT…			No hit found.					No hit found.
L756id166	CGACTCTTCCTAATTTCAACTTTGTAAGTCTCTGAACTTTTCAATCATGCATCTTACCTTCATGCTTGAAGATCATGAATCTTACCATCTCATCCTCTCATGCTTCAAGTTTTCTCAGTCGGGACAAGGCTCCAATAACTGTGTGGTAGGTGGATCTTCACCTGGCCAAGCAAGTCCAGTGACACCCACTACGGTTCATGTCGCTTCGACCTCCCCGCAACAATGATCACTTGAGGTAGTCGTCCATGTTTGTCCATTGTTGATGATTGCGTCTTCTCGTTGCTTGTGCTTCTCAACTTAAAACTTGTGCATTGTTGATGGTAGAGTCCACAAGCGTCGATGCTTATATTGTACATACTTCCTAGCTTCTATTTGAGCCTCATATGTTGATGCTTGTTG…			No hit found.					No hit found.
L756id167	CAATAGTCCAATAATTCTTATCTTTAGACCATTCTGAGCCATTTACGAACATTACAGCGAATATGATCAAGACATTTATGGCTCCCACATAAATAAGAAGTTGTGCGACAGCTACAAAGTAGGAATTTAATAAAAAATAGAATAAGGATATACAAACAAGAACTAATCCCAGCGAAAAGGCAGAATAAATGGGGTTGGTAAGTAATACTACTCCTAGACCCCCTAGTAGAAGAACAAATCCCCCAAATAGCATAAGAATCTCATGTATTGGTCCAGGTAAATCCATTATGGATAAAAAGAAATTAATAGTATAAAATTTTTCATGAACTGACTAAAACTAAAGGATTCAAGGAAGGAAAAAAGGATTAGGGTATTTTTTTGTGTATAAACTGTATAGTT…		LOC_Os10g21402.1	NADPH-dependent oxidoreductase, putative	1e-57	182		ATCG01080.1	NDHG , NADH:ubiquinone/plastoquinone oxidoreductase, chain 6	6e-43	144
L753id168	GAATCCTAGTGAACCTAGAAAAAGAATACAGGCCCAGAAAAAATTACCCCTTTTTCGAGAACCTTTTAGAAGTTCTACCCATATGTGTTCTGATCGCCAATTCATATTAGATATACTAAATCCAGCAGCGGTCGATTGAAATTGAGAGAATAAGCTAAATAATTTTGACTTTACTTTTTTTGATTCTGAAATCGCCTTCAGCAACTAGTACTCCTGTGAAATAATAGGTTAGATACATTGACTTTCTATTCAAAAAATATTCGTTGATTCAATTAAAATAAATAAAATAAAACTCGCTATACCTGGCTCTGCATATTCATGCATTTATGCTCGTAGCCTATATCCGCATCCATAACCGTTTTTCATTTGTGTGTAGAAAGTGTGTGTAGAAAAAGCCAC…		LOC_Os06g39744.1	photosystem I assembly protein ycf4, putative, expressed	4e-18	80.5		ATCG00510.1	PSAI , photsystem I subunit I	4e-12	59.3
L752id169	TAAATGTCTATTTTGCTTCCATACACAGTTATGCTTATTTTCATATCACAATAGTGGTTATGGTAAACACCGCTACGCTAAGTCCAGACGAGACACTTTATTTATCAGTATAGCTCAGGCAGGGTCCGTCAATGCAGTTTGCTCAGCCACAAAATATTTTGTTGTGACGCCTTAAAAAATCAAGTCTTGATGAGCATCATATTGTTCATTTTTGAAATTACATTTTAAAAGTGTCTTATCGCATCATGACATGATTTGTATATACTTTGTGAATTTGATTCATACTTTTTTATATCTACCACACATGTATAACTTGATAGTTTTTTTCCGTTGCAAGGCACGGGCATTTCCAAAAATGTTCGCTAAATCAAAAAAAGTTCGTCAAATTCAATAACTATT…			No hit found.					No hit found.
L750id170	AGCTGGGGTTATAGTTAAAGCAGCCAGTAGAAAACCAAAATAACTAGTTAAAGTAAGCATGAAAGAGTTAAATTCCATTTATTTTTTTTTTACTACACTACATATGTTGGTAAAGCATTTACCTAAGTTATGGAAAATTCATAATTCATCAGTTATTTTAGATAATACTAAAAAACAAGATAGAGTAAGATACAGAAGTGTAAAAGAAAGTGGATTCATCAGATGATACATGAGTCCCTAATTCCGAATCAAGAGATTTGTTGTGGAATTTGTCAATTGAGTAAAGTAATAATATTAAGAACTAGATCATCTAACCCCATTGAATGAAAAAATGAAATTCGATTTTCAAGGAAATTTTTGAATAAGAGATAAATAAACAATTGAATTGAAAAAAAAAAA…			No hit found.					No hit found.
L747id171	AATTTTATAGACATGAAAGTTTAGCTTACTAAAACATGTTCCTTTGGTCTGTAAAGCTGCATTGCATGAAAGCATTAGGTAAAGATGCTCTAAGTTCTAACTGGAAGTTATATTGATTGATTGGTTGGCTTAGTGTTATTCACAAATCACGAAAGGAAGAAAAGCATCACCTGTGTTGTCAGGTGATTTCGAAGAACATCCAATGGGTAAGTTACAGATGCAGGTGTCACTCACGCTAGACCACCACCAAGTAAACATATAGACACTAACATAATTTGGGCCGTCCATTCCGTGAAGCTGCAACTATATTTCGAAATTTATAAACCTATAACAAAAAAACATAGTCGTGAGAAATCTTGCAAGTTAACATACTAAAATTCAGTGCTGAACTTTTTGTAT…		LOC_Os01g04990.2	mitochondrial carrier protein, putative, expressed	6e-29	108		AT3G55640.1	Mitochondrial substrate carrier family protein	2e-20	88.6
L746id172	GATATTGATAGATCGAACTTCCATTTATTTGTTGAATAGACAGTTGAACTGAGAATACCATAGCTATACTTAAGAGTAAAACACTAGGAAAAGCCCATATGCGACGAAGATTTTTTGTTGCTGTCGGAATAAGAATAAGGCCAAATCCCATTGACATAATAACTGGAAGTGGGAGAAGAGGGATTACCCATGCATATTGATATGTATGTTCCATAAGAAAAGAAATTGCAATTTTTACTTCAATTTTTACTTCAATTTTTCTATAAAATTGTTTCCGATTCACCAAACCAATTCTTATCTCTTTCTGAAAGAATAAATAAAAAGAATAAGAAAAAATACTGAAATTCTTAATTTTTCAAAAATTTATCTCATTGAAATAATTAAAAATTAAGAATGGGT…		LOC_Os10g21418.1	NADPH-dependent oxidoreductase, putative, expressed	3e-37	139		ATCG01010.1	NDHF , NADH-Ubiquinone oxidoreductase (complex I), chain 5 protein	7e-24	100
L746id173	TTGAGATGCCGAGGGTGTTGAGTCCAGCAATCTGCATGACGTTGATCAAAGTGACGTTGGATCCAACCTTGTTGGTCACCCTAGGCTTGTCGAGGGTGGCTGCCTTGAAGAAGTCATCAACGTTAACCTCCATTGGGTTCTTGCAAACAAACCCATTGACACGTACTGGTGCATAGAAGAGATTTATAATGTAAGCTTAGGTCTTACAAAGTTGTTTCGACTTGCATATAATTTCCAGAAATTCATTTCAACATATTTATTTGGTGAGAACATGATGAGGAACCGGATAGTACCTGGTGAATTCATGTCGGCGACACAAAAGTCCTGGAGGGGGCTAGGATCGGAGGCAGTGGCCTGCCATGAGACCAAGGCAAGAAGAACAGCGAGGAGAAGGAAGGA…		LOC_Os08g09080.1	Cupin domain containing protein, expressed	9e-32	88.6		AT5G38960.1	RmlC-like cupins superfamily protein	3e-13	57.8
L744id174	CATACGGGCGGGGGTTCTAACTTGTGGAGCCCATGTCATGAATTTGCAGGCAGCACGGGTGATGAAAGCTAACACGTCATCGGAGCAGCATGCGAGTGAGGTGTACACTAGGGCCCATGTTCGAGAAGTTTGGCCAGATACTGTAGGAAGCAGGGCAGTACAGGGTCGAACCTGTTGAGCAAGGCATGAAGTACCTAGTGCGGCGGCACAATCCGGAGAGGCATGACAAACGGTGCAAGGTGGTGTATGAGGTCACAGTTGATGGAGGGGGTGATCAGTTTCTATGCGAGTGCGGCAACTTCGAGCACACGAGAATGTTGTGCAGTCATTCACTGAAGGCACATAAAATTTGTTCAAATGCTTCATGCCTATAGCGACAGTGTTTAATGGACCAACATG…		LOC_Os12g18910.1	transposon protein, putative, unclassified, expressed	3e-06	48.9			No hit found.
L743id175	GAAGGAAGAGGAGGTGCTGGAGCTTATTCCTGCGAGGAGCTGCTGCTGGTTGGAAAGAGAAGAAGAGGTGTTGCTGAGTTTTGCTGTTGCTGCTTATCCCGCCAAACAATGGCTGAACCAACTGGTCTTGCCGAGGCTTTGGAGAAGCTCGCTAAGATCCTCGCGGAGTCCAACTCTGGGGCCATCGTTCCTCGACAGGAAGTGGCTCAAAAGCTTGAAATGTCGCCCCTGGACATGAAGCTAGAGGGGGCAACAAATTATTTGAGCTGGTCCAGAAGGGCTTTGTGGGCTGTGGAGCAGAAGGAGCTTGATGGATATTTGTTGGGCACCGTTGTAGAACCAAGGGACACGAGTAGTGCAGAGGGCAAGAGGTGGAAGGTCATCCACTCTGTACTTATG…		LOC_Os11g35630.1	retrotransposon protein, putative, unclassified, expressed	2e-54	188			No hit found.
L739id176	TGATGCTCAGGATGAAACCCACCTAAAGCGGTTGTTTGAAATCAGAGATGAGTGGGTCCCTGCATACTACATGGACAAATTTTTCCCATTCACGTCATCAACTGGGAGGAGCGAGAGCACCAACTCTCTGTTCAAAGGCTACGTCCTCCGAAAGGACTCGATTGCAACGTTTTTCAACCAGTACCAGATTGTTCAGGAAAAGAAGCATAGCGACCTTGATCGACTGAGAGAGAAATCAGAACTGAGAGAACAACGTTACTGGAGTTACGACCCTATGGAAAGAGAGGCTGCAAAGATATACACACCACCAATATACGCCAAATTTGTGGAAGAGATGAAAAAAACCACAGCTTACAGAGTTGAGGTCGTTGCTGCTGCTGGTGAAACAAGAGCATTTCT…		LOC_Os02g18370.1	transposon protein, putative, unclassified, expressed	6e-39	144		AT4G38180.1	FRS5 , FAR1-related sequence 5, MULE transposase	5e-24	100
L736id177	ATATTCCCTCAAAAAGCTTGATTCTAGTGCAAAATGATCAATATGTAAAATCCGAACAAGTAATTGCGGAGATTCGTGCCGGAACGTCCACTTTACATTTTAAAGAAAGGGTACAAAAGCATATTTATTCTGAATCAGACGGCGAAATGCACTGGAGTACTGATGTTTACCATGCGCCCGAATATCAATATGGTAATCTTCGCCGATTACCAAAAACAAGCCATTTATGGATATTGTCAGTAAGTATGTGCAGATCCAGTATAGCGTCTTTTTCACTCCACAAGGATCAAGATCAAATGAATACTTATGGTAAAAAAGATAGGGAAATTCTTGATTATTCAACGTCGGATCGAATCATGTCCAATGGCCATTGGAATTTTATCTATCCTTCTATTTTTC…		LOC_Os04g16830.1	DNA-directed RNA polymerase subunit beta, putative, expressed	1e-84	264		ATCG00170.1	RPOC2 , DNA-directed RNA polymerase family protein	3e-78	256
L735id178	GCCTGCAAATATGTAACAAAGTGTGAGTTTAGTAAATTAAAAATGACACTAACTATTTAGGGATGTCACATCTTACTTATGTGTTTCCTCATCGATACGTCTGGGAAAAGGTGGTGGAATTTCTTGATAGAGACCGAACTGTCTCATTACACGCTCTGGGTTGTAAGGTTCAACACACCACAGGAACAATAAGTTGCAGCGAGTCAGCCAGAATGCACTATCGGTCAACATGCCTGGTGTGAAGTGTCGAGCATCAAAGACCATTTTTAGCTGGTCCTGAGTCCACGGGTTCCATGTGACTTCTGCCTCATCAAGTATCTCAAACTGCTGGTGGTACATAGGGTAACAATTTTTCGCAATATCTGGAGACCAACGTTTCCGTGCCTTTGTCCACCTGGT…		LOC_Os11g24810.1	transposon protein, putative, unclassified, expressed	5e-36	136		AT1G48120.1	hydrolases;protein serine/threonine phosphatases	5e-16	77.4
L732id179	GAAAAAAAAAAGAGAGGATCAAATTTTCTAGTAAATACTAGAAAAAAAGGGCTTTCTACATAGGGATCGTAAAAACAACGATTTTTCCCTATCAGCTGTAGGAAGGAAGGACACTTCACGAGAATCAAAAAACGAAGAAAGTATGGCCTATACTACTACTCTATGGATAAAGTTTCTCAAATTGATAGAGAAAGCACCGTAAAGATCAATTAGTGAGCGACTGGGTCGATACAACTAAAAAAAACTGCTTACTTATCCCATGATATGGGGCAAAATTTAGGAATCCGCTTATGTAATAGAGCCGATCCACTAAGGGATTAAGCAGCGGTGTAGTATCAGATCCCAAAGATAGTAAGTTCTTTTTTCTTTCTTATGGTATGGAAAAAAGTCTTTTTCAAG…			No hit found.					No hit found.
L731id180	GAATATTATGATGATGATGATAGTGACTTCGATCTTGATGATGCAATGAGACATTTTGGTCTTATGGCAAATCTTCGGGGATATGAATCAGGAGGAAAGGAATGGGTTCTTGATAGTGGATGTACTGATCATATGACCGGAGATGAAGAGATGTTTCGTGAGCTTGCTGAAAATGACGGCCCTCGAAAATATGTCACCTTTGGTGATAATTCAAAGGGTAAAGTGGTTGGCCTTGGTAAGGTGGCCATCTCACATGATAGTTCCATTCAAAATGTCATGCTCGTTGAATCTCTTGGCTACAACTTACTTTCAGTATCTAGACTTGCTGATTTCGGTTTGAATGTCCTATTTACTGAGGTAGATTGCCAAGTATTTCGTCGAGACAATCATAAAATGGTC…		LOC_Os03g36590.1	retrotransposon protein, putative, unclassified, expressed	5e-95	283			No hit found.
L730id181	GACCGGAAAGACATGGTAAGTCCATGTTTCTCGAATTTCCACTATAGTACTCTTCTCCCATTCCTTTTTTCCACCCGCATGTGAATAGCAGAGTACTAGTTTTCAGGACATGCATGAAAGTTGCCAGAGTGCAGAATCACAATTAGCTTTTCCTCATAGCATGAGAAAACTTTTACATGCTTTCCATATCTCTTCAAGTTGCCTACAGACTATGTTCTTACCCTCAGCTTTTGTTTTCTGCACTTTTCCCCACAGATAATGTTTATTGTGTTAGAGAATATCGACAAGTCAAAGAAGGTTTCAGGCAACCATTATTGGGTCTTCAACGTGAATATAAGGGATCGAAGGTTCGAGGTGCTTGATTCATGGAGGACACTTCAGGACAAGACTCTAGATGTC…		LOC_Os06g13750.1	expressed protein	3e-12	67			No hit found.
L730id182	GAACAGGGCGGCGCCGCGCCTGCACTCGTCCCCGTCCGCCGCCAGGACGTTGACGACGTCGAGGGTGCTGTCCTCGAGGCTCTCGGACCAATCCAGCTTCACGAAGGCGTCGTCGTAGGTTGGAGATTCCATCTCCTCAAGGGACCTCGTCACCTCTGAACGTAAGAGGGGCAGCTTCTCCTCGTAGTCTGGATCGACAACACCTTGGTCCACCATGGACGTGAAGTACGACTTCTCCTCGGCCATCATCCCCATGTTCATCACCATGGCCACCTACTCAACGATGGATTTCTCTCTGAAGAAGAAGAAGAACGCCGCTTACTCAACGATCGATCTCTCTCCCAGTAGAAGAAGAAAATGGTACTAGCAGGTCGAGCTCTCGTTTTCCTTCCTGGAGAA…			No hit found.					No hit found.
L727id183	CCATGTGCTAATCTCCTGGCACCGCGTAGACGGAGCCAAACGAGTTGGGGCCTCCAGCCGGCTGGTAGTGGACAACAACACCGGGTTTGTTAATTAATCAACAAGTCACAGATTGTCCTCTTTTCTGATTGGTCTGGTGTGGATTATCAGGCCTGCCGCGCAATCATAGATTTATCTTTTGATTTTTGTGGGTGGACAGAAACACCCTTTCTAAAGTTTTCTAGGGATTGTAATGAAGCACAGTAACACACTCCAGCATTCATTCTTTGCTTGATATTAGCAAACAATGTAAAATAACCAAGCTCACAACATTCTAAAGCGGTCTATTAGCTACTTCAGCAGACAACAGACAGAAAGAAGTAAGCAGTATTTGATTTGCTCATACCCGTGGAGGGATCG…			No hit found.				AT4G19860.1	alpha/beta-Hydrolases superfamily protein	3e-06	47.8
L727id184	ACTACACTACTAAGAACAGATAAAGTAAGGCAAAGCCATACATGGCAGCCATCAGCAGCTGGTCTATGAAGAACAGAACTAGCCTATTACATGAAAATGAGTTGAGGGAAAATGAGTTGTTACCAGTCGATGGCCATTGTGGCCAAGGTTGCGACGCATCCCATGATCCCGCAAACACACTTGATGTAGGCATTGTCGGAAACTTGGTACACCACGGCTATCGACACCGCGGCCGTCGACGCGCTGGCTACCACCCTGGCGGCAGCCTTGGCCCTCTTCTTGGAAGCGACCCCAAGAAACGTGAATGCAGTCACAAGCCCCAGCCCAGCGGCAGCGGCAGCCTTGATATATCCGGGAGAACTGTCCGCCTTGAGGATACTATCATCTAATAATAAGTTG…			No hit found.					No hit found.
L726id185	TACCAACAGCTTGGTGGCGAGGCATGGGTTTGGGATGTTGTACGTTAAGGCGATGGCCCTAGATGGCAGGCTGGACGTGTGGCAAGGGTGCAGGGCGGTCCAAGCAAAAGTTCGGCGTCTCAACGCTGTTGGAGGCGATGTCTTGGCAGTCACGTCCCTCTTGGGATCCTCGCCATTGTTCTCCACCCCTCCTATCTCAGGGTGAAAACCCTTGTCCCCCCAGTGGATGCGGTGGTGGTGGTGCAATGCGTCATGACCCTCACGGGTTCGTCATCGATGAGTGTAGTCGCCTTTCAGTCGAGGTGCCGTGTTCAGAATGGTATGGCGATCCAATCGGCCCTACCTCAAATCTGGTGACTCACTGTATTGCTTGCACCTATCTTTTACACGCAACAATGT…			No hit found.					No hit found.
L725id186	GTCTCCAGCATACATCACCCTTGATGAAGTATTTCTCATTTCATTGCAAAGTCTATGGTCGTTGGGGACAACAACTAAACACAAGGAGCAAATTCGCGTTGATTTCAACAGTATTTCATGGATTCAATATCACCGGCCTCCAACAGTTCAGACACACAAAAGGAGACGGTTTATTTGGTACACAGCACCCACGTGGCGGCCAAATCAACATTCTTAGGCTCAAGCAAATCAAGAATGAAGCCGTTCAGAACACATTCATTCATTCACAGCCAATACAAGGCATTGTATTCATCAGAATAGCATGTGATGGACTAAAACTACAAGGCACATCAGAAAAAATTTATGAGCTAAAAACTACAAGCCACTATGATATCGGTCATCATTAAACTGCATTTCTCA…			No hit found.					No hit found.
L725id187	ACATCTGGAGCAGAACCGACATTTGCATTAATAAAAGTTCAAATAGAGACCATATTACTAATATTATATTGTAGTGGTAACTCATGACAGCAACAATAAACCTGATTGGGCGAAGATCCTAGCTTCTTCATCATGGTCTATGTCTCCATTTTTTTCTCCTTGGTTCCCGTCTCCCAAGCATTCTGTTTGTGAACATTGAATAATAGTGTGTTAGGAGTAGTAAATGATGCCCATTTGCTGTTATGCATAGTGGGGAGATGAATCTAAAAATGACATTATGCGGACCATCAATGTTTATCGTGTGCACATCGGGCTCCAGTAGTCCGTATGCATCTTTGGCGTGGTCGTTGGCTGAAAACATTTATTTGGCACAAAAGAGTAAGCAGCAGAGATGGACAC…			No hit found.					No hit found.
L720id188	GTTTCATATTTCAGCCTGTATTTTGTAAGGCACAACACTACCAACGACCCTTTCCTGGAAGAGATTACTTCAAAGTGCCACGAGAAAACATAAATTGGGCCATCGTGATAGAATGTACAAAATATGTTTGAGAGATGCGCAGAAAATGTTATTACTTAACTTGTACTCTAGTTCATTTTATAGTAATAGATAGAATGTTGTTTCATATTTACATATATAATTAGTGTGTACAGAACTATTTCCTAGCCACTCTAATAAAAAAACTGATAGAAAAATTGGCACGTCTCCCGCTCTGAAGTTTATTGCCATGACACTATAAAACATAGCCTAGTGTGTATTCAACACTCAAATAGGGACAACCTAGTGAATAAATATACTAGGTAGACTGGTTTTCCTGCA…		LOC_Os08g42670.1	resistance protein, putative, expressed	5e-20	89.7			No hit found.
L719id189	CTGTGGCAGAATTTCAACAAGAATTTCAAGGGAGAGGCCTTAAAGAACCAGCTATGGAAATGTGCTAGAAGTACTACAGAGGGAAGGTTTAGGGAAAATATGAACCAAATGTTAGTTCTCAGCAAAGAGGCCCATGACTGGCTGGATGAGTTGGATCCTAAAACATGGGTCAGGGCTTATCAAAATGATTTCCCAAAGTGTGATGTGCTGCTCAATAACAATTGTGAGGTGTTCAATAGGTACATCCTGGAGGCTAGGGAGATGCCAATTATAAGCATGTGTCAGAGGATCAAGGGCCAAAACATGGGAAGGAATTATGGAAAACAACAAGAGGTCTTGAAGTGGCATGGTACTATTTGTCCAAAGATAAGAAAGAAATTGGATAAGAATATTGAATTT…		LOC_Os07g03310.1	transposon protein, putative, unclassified, expressed	2e-92	293		AT1G64260.1	MuDR family transposase	3e-09	57
L719id190	GAGGCAACAACCCCAGCCAAAGAAAACCTTATTGTGTTTTCTTAGGATTTCAGACGAATCTTGATGCATAATAGCTACCTAACGGATCAAATAGTAAAACACACCGAACCTGGTTAGGAAGCTCTCTGCAGGCAAACTATTAGTGCATGAACTTAGAACTACACATATGCTAGTGGAATTAAGAACACTGTCGATTAGCTGTCTAGTACAATCTTTTGCTTATTTGCCTCGGATGAAAAAGAACGCATTTACTGATGCAGATCGGCAAACCAACATCTGTGAGAGAATAAGCAATTTTCTCTTTTATTTTTACCTTGATAAGAGTTGTAGCTTCAGTGCATGTGCAAGCATGTGCTGGTTTCGTCTGTGGCTCTTGGTTGGCTCAGTCATTAGTTGCTC…			No hit found.					No hit found.
L718id191	CCATGTCAGTCACATTTAGTTGTGATCTCTTGTATGCCAGCTTGAAAGCCGCTTTGAAATTCTTGATTACAAGCTGAGCTTCGTCAGCAATCAAGTCGATTCTGTTGTTTGGGCAGAGGACTTCGAACAATTTCTTCCTAAAGTTAGCAACAACCGTGTACCAGAAACTGTATGAGCTTAAAGGTAAAAACACCTGTACATTGATCCAAAAATAAAACAAAACAAAATTAGCACAAAACGCCATGGTTGACTTTTTACTGAAAAATAGAAAAGACATGGGACTTGCATGGAGACTATAAATTATATGGCTTGTTTACTGGACTACGAAAATACCATGTGAATTCGGTCAAGATGGAATCCTATCATTGTCTCCCTCAGGTGAACAGATAACGCCAATGG…			No hit found.					No hit found.
L716id192	CCTGATGATTTTTTTTGAAACTATCATTTTGATTTGTTTTGCAGATTGCTAGACACTGAGAGCCACGATCTCACCAAATCATTTATTGCCAAAGAGAAGGTTGGGAAGGTCCCAACCCCGAGAATTATACACGGCCGAAAAACAAAACAAAACAAAACAAGAATGACAGGTTTGCTCTCTTTTTTGCGAGGAGACAGGTTTGCTCTCTTTTTTGCGAGGAGACAGGTTTGCTCTTGACATACTGTTGAGCATAAAATAGATCAACAGTATGGGTGGCCTAAAACCAAATATTAGAATAAATACTCTATATGATCAGGTAGTAAATAATGCGTATCTTCTCTCCGAGAGATAGTAGGACATGGTAGCAGATCCAGTGTACCTCCAAAGGAGTCCCCATCC…		LOC_Os11g36090.1	receptor kinase, putative, expressed	5e-20	89.7		AT3G28890.2	AtRLP43, RLP43 , receptor like protein 43	2e-20	89.7
L715id193	GGTCCATGCTACCAAACAAGCTATCATCCGCACACCGTGAGAACTCAGTCTTCAGCTGCTCGTTGGGTTGGCAAAAAAAACAATAAAGGATGGGATAAAAGGAATTAGTGAATTCTGGCACTGGCTTGACAACAGAAAAAAAAAAGAAACCGTAAAATGCTCGTGAGAGTGCTTTGATTTAACTGCCATTTTTAGTTAGAAAACTAGCCTATCATGTTGCCAAGTTTACAGAAAAACAAATGCATGCTTTAACCCAAGTCAAGCACTGTGGCATCATTTTTGCCTAAATTTCCTTATCATGTGTGGATGGGGTTTCTAGCATGTAGAATCGCTTAGTTTTTCAGTATATAACTTAGCAGGACTATATCAATTATAGGAAACCATCAAGTTGCCATAAAA…			No hit found.					No hit found.
L715id194	GATTTTGCAAAATGATTTGGACTGGGCTTATCGAGTTACTTACATCTATACATGTTGTGTTGCAGGAAAGTGGATTTGACAATGCCGCTAGCCCGGACGGCCGGTTGAAGTAAGGGTGCCATTAATGCAGGGAAGGGTGGATGTAAAACTGAAAAGGGTAGAACTCGGTCTCGCGAAAGCTCGTTAGTGATAAGGGAAGCTATCCGGAACAAGGACAAGCGTCCTCCACTAACCGACAGGGATTATGTGCCGGTTGGACCGGTGTACAGGAATGCCTACGCATTTCATAGGTACGCAAATTCCATTCGCGTCTGAACACTTGACCATTAGTCATTAGGGTATGAAATGGCTAAGGAGTAGTATTGGAAAGACACATCTGACATGGGGGCTGTTTGCTCA…		LOC_Os07g09050.1	exostosin family protein, putative, expressed	1e-65	198		AT5G03795.1	Exostosin family protein	6e-44	154
L713id195	GTTTGTTTAACTTACAGGTTCATATGATTTTCCCTTTGTTTCATTTGCTCGTTCATATACGAAAATAAAAAAGAACACGCATTGACAGCGAAAACAACTTGCGTATATGCAAGATCCTTTTGTTTGAGAGACAAGCGGGGTAACTTGCGTCAGCGCTGCTATTCGGGCATCTGTCTTTAAGTGATTTTTTATCTAATCATACAAGGGCGCAACAGAGTTGTTTTCGCCGCGGGGATAAAACAATGGGGATGAAATGCATACTGCGATCCTATAAATGAACACATTCCTGGGGATGCATACGGTGGTCACCAAACTGTTCAAGTTCTGCATGCAAGTAGTACTCCAAAGCAAAGCAAAACTCAACACGCTTGCCGCCATGCATACGGCGACCCTATAAAT…			No hit found.					No hit found.
L711id196	AGTTCATTTTTATCTTATGTTTGATGAAGGAAATCTTTGAAATAACAGAATTGCTTGGCCAAGCTTTACAAAAGAAATCACAAGATATTGTGAATGCTGTCCGCCTAGTTTCCTCAACAAAACAATGTCTTCAGGAGTTGAGATCAGATGATGGCTACCAAGTATTTATTACTACGGTTGTTGAATTTTGTGTAAACCATTCCATTGACATTCCAGACTTTGAGGAAACATACATCATGCGTGGTGGTCGTGCTCGTCGTCAACCTGATCAGTTCACCAAGGAGCATTACTTTCGAGTGGAAATTTTCTTCTCAACACTGGACACTCAACTATTTGAATTAAGCCGAAGATTCAATGATAAGGTAATGGATCTTCTAACCATTAGCGCCACCTTGATTC…		LOC_Os02g43780.1	hAT dimerisation domain-containing protein, putative, expressed	3e-45	161		AT1G19260.1	TTF-type zinc finger protein with HAT dimerisation domain	3e-39	144
L708id197	AGCCCTACCCCTGGCCCTACACCGGGCTATCCTAGCCCAACTCCCACCACGCCGGCCACGCCCCCACCGGTTTCTTCTCCGACGAGCCCTACCCCACCTCCACCGGCTACCCTCCCACCGAGCCCTACTCCTACCCCAGGCTATCCCACCACCAGTCCTACTCCCACCACGGCCTCGCCCCCACCGTCTTCTACCCCTACCCCGCCTCCACCTGCCACCGGGCTCAAGGTCGGCTACTACGATGACAAGTGCCCTGACGCGGAGAAGATCGTGCTGGACGCCGTGCGCAACGCCACCGCCGGCGTGAAGGCCGGGCTCATCCGCCTCTTCTTTCACGACTGCTTTGTCCAGGTACACATACATACATACGCAAGTGAAGTTTTAGAGATTGATATACGC…		LOC_Os07g44499.1	peroxidase, putative, expressed	1e-32	123		AT3G19430.1	late embryogenesis abundant protein-related / LEA protein-related	5e-17	79.7
L703id198	TTTCCTAAAGCAAGTTCGCCCCCAACTGTAGCAGCTCCTTCTGCTAAAATTTGTCCTTTTTTAATGGATTTACCCCGTGGAACCCGAGGTTTTTGGTGCATACAAGTATTTTTGTTAGAGCGACGGTGGTTAACTAAAGGAATACTTATAGTCTTCCCACTACTTGATAAAAGTATCTTATGACTATCAGTAGAAATGATCTTTCCCTCGCGTTCGGCTATAATGGAAACCCTCGAATCTAGAGCTGTTTGGCGTTCCAATCCAGTTCCAACAATGCATTTCTCGGACCGAGAAAGCGGAACTGCTTGGCGCTGCATATTAGAACTCATTAAAGCCCGATTCGCATCATTGTGCTCAATAAAAGGAATGAGAGAACCCCCAATAGAAAAATATTGGAAA…		LOC_Os04g16820.1	DNA-directed RNA polymerase subunit beta, putative, expressed	1e-149	442		ATCG00190.1	RPOB , RNA polymerase subunit beta	1e-117	359
L697id199	TCTACACTGATGGAAGTTAAAACCTGGTTATCCTCTAAATTTGACATGAAGGATATGGGGGAAGCTTCCTATGTTCTGGGAGTGGAAATACGTAGAGATAGAAGGAAGAGAATGTTGGGTTTGTCTCAAAAGGCATATCTCAATAATGTACTTCAGAGATTCTCTATGGAAAATTGCAAGCCTGTTAAAGTACCTATTCTTAGGGGAACTAAACTTAGTGAGGAAATGTGTGCTAAAACTCCTGAGGAAAGGAAACAAATGAGCAATATTCCTTATTCATCTGCATTGGGTTCTTTAATGTATGCTATGCTATTTACAAGACCTGATATTTGCCATGCCGTGGGTTTGTTGAGTAGATATCAAGTGAACCCTGGACCTGAGCATTGGAAACAGATTAGG…		LOC_Os01g34570.1	retrotransposon protein, putative, Ty1-copia subclass	3e-79	246		ATMG00810.1	ORF240B , DNA/RNA polymerases superfamily protein	2e-31	115
L697id200	AGTAGTCCCCCAACCCGGGGCGACTTTCCCATATTCCGAATTCAAGGGTTTCAGTAAACTACCTGCACCAGTTCGTTTTGGCCTAGGTTTAGAACTATCTTCAACGGTTTGTGTAGCCATAAATTCTATTTAATCATTGGTGTTGACTTTGTATACTATTCCGTTGTAGTTGTAAATACACGATCTTTTCGTAGATCCATTGTAATCTTGAAATTCTATAAAAATGGAAACAGCAACTTTAGTCGCCATCTCCATATCTGGTTTACTTGTAAGCTTTACTGGGTATGCCTTATATACCGCGTTTGGGCAACCCTCTCAACAATTAAGAGATCCATTCGAAGAACACGGAGACTAATTTAAGTAAGAAGTCCCCCTATCTGGGAGACTTCTTACTTAAAT…		LOC_Os08g15296.1	photosystem II reaction center protein H, putative, expressed	1e-18	78.2		ATCG00700.1	PSBN , photosystem II reaction center protein N	2e-22	86.3
L696id201	GCGAGTTGCAGGTAGCGCCGCGGCACGCAGCGGAGAAACCAGTGAAAATCATCACAGATCCTGTTATGCGACTCAATAGAATCAGATGGTGCACATGTAAAGAACACAAGCCATCAACAGATCTTGGAAAAGCCAGATTCATCTGCCGACATGATACTTGGCAACATAGTATCATTTAAACAGACAGCCTCGGTGTATTGTCATAGGATTGAATACTGTTTCCCAACTCAGTGGTGAAAATTTAAACGGATGAACGGACTGGTTTACAGGAATTAACTGTTGTAGAAGTAAAATAATTTATGTAATCTGTTCGCACAAACATCAGATCTAAAAGAATAATTAGTAATCAGGTCCCATGCTATGCAAAGCTGTAGGCCCTACATAGCTTGCTCAGCAAAA…			No hit found.					No hit found.
L695id202	GTGATAATCTTCGGTTATACTGTTATATATAGCACTTTGCTGGTTATATGGTTCACATTCTCTGAGCCAATTCACAATGACCATTCCTGATTTGGGCATTATGTTTTTAAATCATTTTGTAACATTTTGGTTGATTTTTTATGCTGCTCCTTAATTTTTTTCATTGACTGGTGTTGAACTAAATGAGTGTTGCCATTCACAGGATGCCCAGTACAACCGAAGATGGGTTCCCGATTGTTCCTAGATATTTCAGAGCAACTAGAGTGGTCTTACCTGACAAGCTCCAATGTTGTGCTGAAGTATTTTGAACAAGCTTGTCCTTTGCCTTATGCTGGAACAAGGCACCTTCTATTCCCCATGGGCACCAAGAATGCGAAAACATTGATGATTCGAGCAAAT…		LOC_Os05g01470.1	methionine S-methyltransferase, putative, expressed	4e-12	48.5			No hit found.
L693id203	ACAGTTCTTGGTGCCTTATAAATGATAAAGAGAGGTCTCTCTGACTAAATAATAATTTCCATTAGTTACTACTTTTCAGTTTTAGATTCCACTGTAATGTTGCTGATGATGTCAACACTGGTTTGACTTCTCATATATACGATCTCTAATTATTTCAGAAGATAATCAATCTGTTCATATCATACTACTTCCCATTATAACTTTCCCTGTGTATACTTTGGTAGCAGTGTGCTTTATTATTAGGCCCTGTAAAGATATGGAGTAAATTCTGCACCGCTGTGACCTTTACCTTCTTTGTTAGTTTCTTGGTCGTCTTTCCAGATATACAATTGTTTACCAAATCGCGGCTTTGCAGGGAGGAGGTGTTGTCGCCAGCCTCACGTTGATGTGCGGTACTTG…			No hit found.					No hit found.
L693id204	GTTGTGTTCTATTGTTTGATTAAATGAATCAAAACCTGAAGGAGATCTAGATTAACAGTAGAATCACATAGTTGTAATTACCCGAGAAATTTTAACAGAAGCTCACTGTTATGTCCTCCATCGGGCGATCTTGTTTGTTATCGCAGTAGAATTTGGTGTGCTTGAATAAAATGGCGCTCATTTGCATCATTGTATTTCTGCAGAGTTTTAAGAAGAATTCTGGTACGAACGCACTGACCGTATACTTGTACATGTGCAGCTGAGGAACATCATGTGGGCTACTTCCAAGCATGATGTGTACGTGATGTAGAACTATTCTGTGATGCATTGGTCGTCCTTACTCCGCAAAGGAAAAGAAGTGCTCAACGTGGCAGGCCCAAATCAGGTGATCTACCACAG…		LOC_Os03g26870.1	WD-40 repeat family protein, putative, expressed	1e-17	82		AT1G36070.2	Transducin/WD40 repeat-like superfamily protein	1e-16	78.2
L692id205	CTGCCTCCGCTCTCCATCCGAGGCGATCTGGGCATCCTTTCCACGGCAGCCGGTAGATACGCACCTTCTCTGTTGCAGTCCTTGATAAAAATGGGGCCTCGGGGCGCCCTAGGCGCCACGAAACTGCTACGCCCGTTCTCCGAGATTGTCGACTCGCTGGAGCTGAAAGATCCCTTTGTCCGGAACTGGATCGACCTCCTGTGCTTTCTGCTCGCCGGCGTCAAATCCGACAGCGCGCTCTCTGCAGAAATGGTAAGCTGATGAATTTCCACCAGGTTAATTATCCTGTTCTCTTTATTCGCAAAAACAAAAAATGGTCCTGTTCTCTTTAGTGATTGTCCAAAACAATCCGCATTTCGTTTACATGAAAACTGGGCAATATCTTGTTGGACTCCAGTA…		LOC_Os03g62510.1	amine oxidase, flavin-containing, domain containing protein, expressed	9e-43	153		AT1G57770.1	FAD/NAD(P)-binding oxidoreductase family protein	6e-43	152
L692id206	TTTGGCCTGGCATTAGGGAAGGAAAGGAAAATGGACGGAAAATGAATATGTGGTACACAAAGAGAAGGAAAAGGGTGCACCCCTAGGTACTTACTGAAACCACCTACAAACTAGAGGTGGTTTCATAGTACACACCGCCTCCAATCTTTCCTGCAGGCTGTTTCGGATTCCCAACCGTCATCGGAGCTTTTTATATGAAAAAAATAACCACTTTGGTGTGGGTATTACAGGCGGCTTTGTTATGTTTGGTCACAACCGTTTTCGAGGGCTGCTATTAATGCTTGTTTTTGTATCAGTGCGTTTTTCGTAATTCAAAAGAACTTTTGTCCAGAATCTAAACTAAAGTGATCTTCTTACGAAGCCAGCACCTGGAGGAGCTTTCTTAGGTCGTTGGATTGT…			No hit found.					No hit found.
L691id207	GATGCTAGTGGTTGCTTTGGTAGTTTAACTGCTTCACAGAACTGATTAAATCTGAGAAAGTTATTGGTTGCAACGGAAATGTGACATTATCCTACACACCTATATTAAACATCAAGTTAGCATGGCATATATTTACACAGAAACAACACAACATCCTAATTGATAATTTCTTTCTTCCTTATAGTTCTAATTTTGAACATGGCACAATGGTTTATTCCCCATTTTAATTTTATACTCGAATTCAAATTCAATCTGTGACACGCATGTTTATACGCCCAATCTAAAATCTGAGAAGAGCGGAAAAAGTGAGGAAGTTCCCTCAGTTATCCCAAGTTTCTAGCTAAATGGAAGGTACATGAAAAAAATGCATTGCTGGAGTCAGAAGCATGAAATTTAGCA…			No hit found.					No hit found.
L690id208	TGAAATACATATATGAAATACGTATGTGGAGTTCCCTAGAATTTCATGTGATTCAGTAAACAGAATATAGATTCCATGATTGCTAGATCGATCCATAGGGATTGATGAAGAGTGAGCTGATAATGGAATTTTTCTTTGATAAACAGGAAACTTAAGATTAAGATGCTCCGGAATGGAAACGAGGGAATGTCCACAATACCCGGATTTAGTCAGATCCAATTCGAGGGATTTTGTAGGTTCATTAATCAAGCCTTGGCAGAAGAACTTGACAAGTTTCCAACAATTAAAGATCCAGATCACGAAATTGCATTTCAATTATTTGCGAAAGGATATCAATTGCTAGAACCCTCGATAAAAGAAAGAGATGCTGTGTATGAATCACTCACCTATTCTTCCGAA…		LOC_Os05g22830.1	DNA-directed RNA polymerase subunit beta, putative, expressed	1e-119	352		ATCG00190.1	RPOB , RNA polymerase subunit beta	2e-81	263
L689id209	ATATGCAACCAGAGGTTCACAAATTAAAGGATCATGAGTTCCAAGTTCACACCAAGCATGAACCATGCAATGAGCTCCACCGCAGCATATATGCCCACCGTCAATGCCATCCACAATGCAAACCTATAAGTCCATTATCACACGCATGAGTTTCTAAAGTTAAGTTGCAAAGATGGATAAGGCAAAAGAGTCAACAAGCATCAACATATGAGGCTCAAATAGAAGCTAGGAAGTATGTACAATATAAGCATCAACACTTGTGGACTCTACCATCAACAATGCACAAGTTTTAAGTTCAGAAGCTCAAGCAACGAGAAGACGCAAGCATCAACAATGGACAAACATGGACAGACTACCTCAAGTGATCATTGTTGTGGGGAGGTCGAAGCGACATGAACC…			No hit found.					No hit found.
L689id210	TACCTAAGTGTCTGGTATAATTTAAATAGTTTAACTATCTCTATTTTTTGTTGAAAAAACCTGCATTTACTATTGTTGATTTGGAGGTGAATTGCAGAGAAGTTCAACTTAATATTGGCACTAAATATTAGCAAGTTGGGTATCGAATATGGTGCACCCCGGCAAAATAACCCTTCATTTGTTCTGAGTAGTTGTAAATATGAAGAAAATGGCACCATTTTCGTTTCTCAATAGATCACAAACATGTATACAACAACAATCATCAACAAACATCCATGTGGGCATAAAAAATCATCAACAAACATGTATACATCAATTTACTGATTTCCACCTGGGCCCCAACTCCGATATATGGTTGCCATGCGACGGCGACTGGTAGTGGGAAGGTGACAGCAGCTG…			No hit found.					No hit found.
L688id211	ATACGGCGCATTTTTTTAGTGATGTAGGGTCACGGCCTTGTTGGCGAGGTCCGCAACTCCTTCTCCGGTCCTCTCTGCTCTCCTCTGCCTCATCTCATAACTACTTCTACCAATTGTTGATTGGGCTCGGTTGCTGTCAAAATCAAGACAATTGCATTCAAGCACAACGCAGTAACTTATTCAAGAAGGAACAACAAGCTATAGACCATGAATTAACTCTGTAACAACTATAGGGAAACTAAATCTAGCTTAGACTGACTATGTGTATTGACACCAATATTTCCATCAGTTAACCGGATTAACAATTCATAATGAATACATTACTCAACACTGGTATACCCAAACCCCAATCAGATGAGTCAGAGAACTATTGAAAAAGAATACCATCTCTAAAGAAGA…			No hit found.					No hit found.
L687id212	GCGGGCGCATTGGTAAGCTTCTTACAAGTTACAAGCTTCTGAAAATGCACAAGCTACTTCTTTAACAGAGGTTTCAGGGAAAAACAGAGTGCTGCATTCTCTGTTTAGTCCCCTGCCGGCGAGGGAGGGGCGGCAGAGCAAAGCTCTCAACTATACCAGATACCAGGTATTGGTTGGATCGAATGACTCTGCTGCGCTGCCGCCTCAAAGGTACTAAGATTTTGGCTCCGGAATTCCTTCTTATTTCCAAATAGGACACACTCCTAGCCTAGCTTCAAAGAAAAAAATAACTACTCTAGAAGACATTGTATGCATCTCTGCCTGTCATAGTTAAGCGAGCATATTTCGGCAAGCAGCAGATCCAGTCCACGAATTCCGGGCCTACTTGAACAGAATCTC…			No hit found.					No hit found.
L684id213	AACTGTCCCAGATTATTTCAATTAATGTAAACCTATGAGTTAAATAAATTGTATGGGAAGCATTGACATAAGTGCTCTAGACCTGCTCTGCTCCTGTTCAGAGGCATCTTGTATTCTTTTTTGTAAAATCTCCTATCGTAAGCGAAAAAGCTTCAGGCATTGAGCCATTGTATTGTTTCTTAAAATACGTTTTTTGTCCCTTGCATAGCTAATTTGCCTTTTGTTGTGAGATGGCAAATGATATATCCACCTTTTGCTATGATATGACAACTGATTTATCCACCTTTTGCTGTGAGATGGCAACTAATTTGCTTTTTTACTAGCTGTTTTATTTGCTTGCTTGGTTGCCCTGAACTTCATTTTTTTATTTGCTTGCTTCTTAGTCTCTCTCCCTCCCTG…			No hit found.					No hit found.
L683id214	GTGCTGCTGGTAGAGGTGGTGGAAGTGGTGCTGGTAGAGGTGCAGGAAGAAGGGCTGGTGGTGGAAGAGGATCTGGAAGAGCATCTTCTAGTGCTCAATCTTCTGCTGGGAGAGGTGCAAATTCTTCAAGGCCTTTCTCTGCCCCAAGGCAGTATGGTGCCTCAACTTCTAGTGCTCCTCCACCAACTGATGGCACACACACTGGATGGATGGCCTGGTTCAATGCTAGTAGAGGTGGCAGAAGGTGATGCAAACTTCTGTTGATTCTACAATGTGCACCTGCTACAATGTGGCATGTTATCTTTTGGTTTGATGCCACTACAATGTCTTGTATTCCTGCTACAATGTGCTTTATTTTGGTTTGATGCCACTGCAGTAACTTGTGCTGCTGCTACAATG…			No hit found.				AT4G30450.1	glycine-rich protein	7e-06	43.9
L683id215	CCCGTGCTGAGTCTGGGGGTGTGAGAGTGCCAAGAGGGATCGGTGACTTAAAAGAGTTACGGATACTAGAGGTTGTAGACACGAAACGAACTAGTAGCAGAGCAATTAAAGAGCTAGGGGAGCTTATGCAGCTAAGAAAGCTAAGTGTGGTAACAGCAGGGGCCACGAAGCAAAAATGTAAGGTACTTTGTGCAGCCATTGAGCAGCCATCTTCTCTCCGCTCTCTTCGTGTAGATGCTGGCACAAGCTCTCTCGAGTGGTTACACTCTGTTTCATCTCCTCCCCCAATCCTGAGGAGCCTGAAGCTGGTTGGATTTCTTGGAGAGATGCCAGACTGGTTGGGAAGTTTGATGCATTTGGTGAAGATTCGCCTAGAGGGGAGTAAACTGAAGGGAGGTA…		LOC_Os06g17880.1	NBS-LRR disease resistance protein, putative, expressed	2e-73	240			No hit found.
L682id216	AGAATCAGTAACTATACTACTTAAATAGTGAAATACCAACCAACACATAAAGCAATAACCAGATAGATAGAATGATAACAGGTAATACGAAGATATCAACACAGCCGGAGTCACGAGGCTCGATAATGACCAATGGGTTAGGATCTGAGGAAGCTTAGTTTGGATGATGGAATATTCGCTGTTCTGATTGTTGAGATACTGCAAATCCACTTATCCAACAATTTCAGTCCATTTTCCTACTTTTTCTGCAAGGGGGGGAAAGCATTATTATATCCTTAATATGACTCTCTGTCACACGGATGCTGCTGGGCTGCTACAAAACCCCTATAGTCGAAAAAAAGATCGAAACAGGGATAAAACGTAGGATAACCCAGATCACTCGGACTAGCTGAACTCTCC…			No hit found.					No hit found.
L681id217	ATATAATTACATATACTAGGCTCAACAAGAGGGAGAACGTTGAATTACAAAAACTTACTCCCTCTGTAAACTTTTATAAGACCAAGGGTCATAGAAGAGAAATTAGCTGACCTGTCTTTTGATGTCGGCATGGCCAGCACCACCTCTGGCTGTGAGCTCTCTCCTGCCGTCCCAGTCTCAGGAACGAGGGCTGATTCCTCCTCTGTTTCGTCGACTTTTACAACATTAGATCCTTGGACATCCTCAAGTTCATCGTCTTCACTGTTAGGGTAAACAACCAAGGAAACATAAATCAGTACTTGGCTACTACAGTACTAGTAGTAGTTTAATTGAATGAGAGTGAGAGAGGTAGGCTGACCTGTTGGTCCCACTCGTCGATGTCTGCGAGGAGGTCTCTCC…		LOC_Os06g17920.1	NBS-LRR disease resistance protein, putative, expressed	3e-16	78.2			No hit found.
L681id218	ACCGGTATCAGGGTATCCCAACACATTGGATTGAGCAAAGTATCCATGGGGAGACAGGATGACAACATTGAACATCATTGGAATGGTTCCAAGGAACTTCTCCAAGCTGGCCGGATCAGGGGCCTCAAGAAGGTCCAGAAGCAAATGGATGGTGTCGTGTACACGCTTTGCGGTGTCACCCCAACCCTTCTCCAAGCCAAGCTCTTGGAACCTGCACCTCAAAACCGTGAGCAGCTATTCCATTTGCAGTAGTTTAACCTTAGCTACATGGTAAAGTCAAGTTGCATAGAAATAACCTGTGGTTGAATTCAGAGCTGGGAGTGTCTTCAGGAATGCTGACTAGATACTCTTCTGCCTTCCTAAGGGCTGACTGGAGACCGCGAAGGCTCTGAATTCTGT…		LOC_Os06g09450.3	sucrose synthase, putative, expressed	1e-50	142		AT3G43190.1	SUS4, ATSUS4 , sucrose synthase 4	1e-32	124
L681id219	GGCAATGACGGGAAGGATACACGCAACTTTGCTCGTCAGGTCGCCATGGCTGATCGTCCGCCGCCGCAGAAGCCACAGGGACACACTCAGTCCTACTCCATTGATCCCCACTGGTACATGGACTCTGGGGCGACAGAGCACCTGACCAGTGAGATGGGGAAGCTTCACACTCGTGAACCCTACCATGGCTCCGACAAGATCCACACCGCCAATGGAGCAGGTATGCACATCTCTCATATTGGTCAAGCATCACTTCTCACTAGACATGCCAATAGGAGTCTTCAACTTCGCAATGTTCTTCGAGTTCCATCTGTGACACGTAATCTTCTTTCAGTTCCTAAACTCACTCGTGATAATAATGTGCTTTGTGAATTTCATCCTTTTGATCTTTTTATTAAG…		LOC_Os02g45040.1	retrotransposon protein, putative, unclassified, expressed	8e-58	192			No hit found.
L679id220	CATATGTACTTGTGCAGTTCTTGTTATTTAAGTAAGGGTGGTTGTCCATGGTACTGAGCGCTGCTGTTTCTATGCCAAGTCTTAAATATTTCCATTGTTTATTGTTAAAAAGCTTTCCTCATTTTGGTGACTTTACAGAATAAGTAAATCTTAACTAGCAGTGGTTAATAATTAAGTCTTCTTCTTTTTCCTTTGCAGCTCACATCCCACTGTACCTGTACCCGTTCCTGAATACTACCAGCAAGACAAGACCTTTTGAGTACTTGAGGCTTACCAGCTTGGGTGTTATTGGTGCTCTTGTGAAGGTAAATTAAAACTAGATACTTATGCAAACTAGGAATGGATGGTCCATATAGATTTTTGCTTTAAATGGTGAGAGGGTTGTTGAACCAGAGGGGA…		LOC_Os03g57130.1	expressed protein	2e-16	77.8		AT3G20800.1	Cell differentiation, Rcd1-like protein	3e-16	76.3
L678id221	CTAGTCCCATTATATGTCTTATTAAAACGTAATTTCTTTTATTACATAACAGTACATATTTTACTATCTCACTAGTCCCACTAATAATACGATTCAGTTTCTTCAGATGGATGATCAAGGCAGGATGATAGACTTTGGTATTCAAGGCCATGAGTTCAGTCAAAGGACTACAATACCTTGTCCAAATATTGGTCACCATCAGGACAATGGTACAATTTCTCTTATTCTTATTCAATTTAATATGGTAAAATTTAATCATGGAAACACAATTGCATAATGTTCAATATATTCAAGGACTTGATGACCTGGAGTTTACTCAAGGAGCTACAGGACACCAAACAAATATTGGTCAGGACAATGGTATTGATTCTCTTATTCTTGGTTAAGTTAATTTGGTGA…			No hit found.					No hit found.
L677id222	GCATGGGCACGCGAATCGATGCCATGCAACATAGGGCGATCGACGTGCCCACCAGAAGACGACGATGATGATGGTGAATCCTCCAACAGCTCCAAACGAGCTCCACGTCCGGTTCCTGCACCATGGTTAGGTAACAGCAAAGGAGAGTATGCAACATCATCAAATTGGTCAGAAGCAACAGAGGATGAATGCAGGGATGGTGGTTCGACAGTGGACACAGGAAGGTTGGCAAAGGGAAAAACATGCTCATCAAACACGACGTCCCGAGATATATAGACACGATTAGTGGGAACATGAAGACATTTGTAACCTTTATGAAGAGAGCTATAGCCAAGAAAAACACACTTCTTAGAACGAAACTCAAGCTTGCGCTTGTTATATGGACGAAGATGCGGCCAG…		LOC_Os06g39540.1	retrotransposon protein, putative, unclassified, expressed	1e-76	251		ATMG00710.1	ORF120 , Polynucleotidyl transferase, ribonuclease H-like superfamily protein	1e-09	54.7
L676id223	AGGCATAGGGAATGACTTTTCATTCTCTTTCTATTTTCTGCAATGGTCGGGTCTTGAGTCTTACTCAACTTCACACCTTGTAACACAGGCAAGAACTCCTTCTTTGACTGTTCCATTTTGAACTATTTCAAAAATTTATCAAGGTATGTACTCATTGAAAAATCTTATCAAGCGTCTTGATCTATCTATATAGATCTTGATGCTCAATGTGTAAGCAGCTTCACCGAGGTCTTGCTTTGAAAAACTCTTATTCAAGTATCCTTTCATGCTATCCAGAATTTCCATATCATTTCCAATTAACAATATGTCATCCACATATAATATTAGAAATGCTACAGAGCTCCCACTCACTTTCTTGTAAATACAGGCTTCTTCAAAAGTCTGTATAAAACCATATGC…		LOC_Os06g22090.1	retrotransposon protein, putative, Ty1-copia subclass, expressed	3e-66	187		AT4G23160.1	CRK8 , cysteine-rich RLK (RECEPTOR-like protein kinase) 8	7e-23	93.6
L676id224	CTCCTATCCAATCAAGCAACAGGGGCAGCATGAGGCCACAGATTTATTCAAAATTCAGTGGAATGGGAGTAGTGTTTGGAAAATACTCACTCGCAATAGCCGCTGCAGGGATAGGCGCTCCACCACCGGGCCGCGGAGAAGAAACAACCCCCGGATCCAATGGAGCCCGATTCTAAATCGCCAAGAAACAGAGGGCAGCATGAGGCCACAGATCCCCCAAAATTCTGGGGAGTGGGACTAGGGTTTCGGGCTCACCTCGCAATAGCTCTGCCGCTGCCGAGAAATGCGCTCCACCACCGCGGAGAAGAAACCACTGCCGGAGAAGATGCTTACGGTGGCGCCGCTCGCCCAGTCCAGCACGGGCGAGTCGAGCACGGTCACACAGTCACCGGTCGAGTC…			No hit found.					No hit found.
L673id225	CCATCCACGTTTGGCCAATCGGTCAGCGGTCCACACTCTGTTTTGGGCGGCCAACCAAGCGAAGAACTTCACTTTGGGAGGGGCCCAAACTTTCCAAATAACATGCTCCAGAGGCGAGCGGATCATGCCATGAAATTGCGCCTTGTAGGCAGAAGCCGCGGTGTAGAGTCCACTGTCAGTATGCTTCCACACAATCTCATCCTCCGCGTCGTGTTGCAGTTGGAAGCCTTGAATGCTAGACCAGAGCAGGAGGAATTGGCTGAAATGGTGAATCGAGAAATTGTGTGACAGCTTTATTTTGGATATCCACGCATTGTCCAATAGAGCCTCTTTGATTTTCCAATTCTTCCTTGTGGCGGCACCATAAATGAGCGGAGCAATGTCTTTGGGCTTTCTCCC…		LOC_Os04g44270.1	retrotransposon protein, putative, unclassified, expressed	2e-78	243			No hit found.
L671id226	AGAGGCCTTGACGGCCACGGTGATGTCCCTGCAGTCGTCCGTCACCGCACTCCAGAAGGACAAGTCCTCCTCTTCGTCCAGCGCTGCCGCCGCCCATGATGGGCAGCACCACAATGATCGGCCGCCCAGGTTCCAGAAGATGGACTTCCCCAAGTTCGACGGCAAGTCTGATCCGCTCGCCTTCATCAACAGATGCGAGTCCTTCTTCCATCAACAACGGATCGCCGAGGAGGAGAAGGTGTGGATGGCGTCCTACAATCTCGAGGGTCCTGCCCAACTATGGTATATGCAGGTCCAGCGCGACGAGGGCACACCTCCGTGGCGCCGCTTCTCCGAGCTGCTCAATCTCCGCTTCGGGCCACCGCTGCGCGCTAACCCGCTGGGCGAACTAATGGCGTG…		LOC_Os02g40300.1	retrotransposon protein, putative, unclassified, expressed	1e-115	336		AT3G42723.1	aminoacyl-tRNA ligases;ATP binding;nucleotide binding	1e-08	54.7
L671id227	CATACCATTTTCTGGCAGAGTGCCCCCTCAGCTCGGGAACCTCTCAAACCTCCAGCATCTTGACCTCTCATGCCAATTTTGCAATGAATATATGTACTCGAGAGACATTTCATGGGTAGCACGCATCCCTAAATTGCAGTATCTTGGAATGAATTCAGTAAACCTCAGCACGATAGTTGATTGGCCTTATGTTGTCAACATGATTCCTTCTTTGAAGGCCCTTGATCTTGGGTTTTGCTCTCTTCCAACCTCAAACCAATCACTCCCACATATTAACCTTACCAAACTCGAGAAGCTTGATCTCTCTAGCAACATTTTTGCCCACCCAATGGCACAGAGTTGGTTTTGGAATTTGACAGGCCTCCAGCATCTCTACCTTGCCGACACTCAACAGTACGG…		LOC_Os11g35450.1	leucine-rich repeat receptor protein kinase EXS precursor, putative, expressed	4e-71	234		AT2G34930.1	disease resistance family protein / LRR family protein	7e-22	93.6
L670id228	GCTGCTCACGCGGCGAGAGCGGGTCGCCGCGTGCCGGCCGGGGGACGGACCGGGAATCGCCCCTTCGGGGGCTTTCCCCGAGCATGAAACAGTCGACTCAGAACTGGTACGGACAAGGGGAATCCGACTGTTTAATTAAAACAAAGCATTGCGATGGTCCTCGCGGATGCTGACGCAATGTGATTTCTGCCCAGTGCTCTGAATGTCAAAGTGAAGAAATTCAACCAAGCGCGGGTAAACGGCGGGAGTAACTATGACTCTCTTAAGGTAGCCAAATGCCTCGTCATCTAATTAGTGACGCGCATGAATGGATTAACGAGATTCCCACTGTCCCTGTCTACTATCCAGCGAAACCACAGCCAAGGGAACGGGCTTGGCGGAATCAGCGGGGAAAGAAGA…		LOC_Os09g01000.1	expressed protein	8e-31	110			No hit found.
L669id229	AATAAAAAGGGACAAACAAATTAATCAAGGAAAATGCCACATTCCCCTAAAAAAAAGGAAAACGCCACATAAAAATGCCAAATAACCCGGCAACAGAAACTAACAAAAAATGGAGACGAGTAAAAAAAAGGTTGGATTGCTTGGTTTCGAATGTAGCCAGGTGAAAGAGACACACACTGGAATGGGGAATGTGGAAGATGCCAAGCCCACCACGCATACCTGCACCTTTCACAAACAAAAAAAAGCACTAAACAGGCCGGCTGTATCCCTGCACGGGCCTATTTCACAAGAAACAAACAGCATGCACAGATTTTGAAGCCCCTAGTGATCTAATGCGGGGGGTGAGGGATCGACTGAGACTTGGTAAAAAATCAGTCGACTGATATTTAGCCCCTCCGA…			No hit found.					No hit found.
L668id230	ACACCGCCGACATCTCCTTGTAGAAATCATCCACAGTAGCATCTCCCTGTTGTAGTTGTTGCTCTTGACGAACAACAGAGAGATACATGGCATCCCCTGTAGACTCATAGCGATGGCGAAGGTGCTCCCACATCTGATATGCAGTGGTAAGGGCCACCACATCCATGGTGAGATCAACATCCATGCTGTTCACCAAGATAGAAGAGGCTCGAGCATCATCATTTGTCCATTGCTTGTATAAGTGGAGTTGATTCTGATACTCTTCAGTGGCCTCTTCAAAAGCATCTAGCATCTCACGTTGCTTGGTTTCATCGGCATCAACAGGGAAGGCCAACTCAGCTGGAGGAGTGGGCAGCAGGGGACAAGGCAGAGCACCAGAGAGGTGCTCCCAGACCAGCT…		LOC_Os09g04550.1	retrotransposon protein, putative, unclassified, expressed	1e-56	194		AT5G20635.1	FUNCTIONS IN: molecular_function unknown;	1e-06	48.1
L668id231	GGTCAAATTTGTCCAAAAATTAGAAAAAAACTGGACAAAAATATTAACATGTCCAACAACTGCACTGCATTACCAGCTGGACAACACATATTTCATGTTAAAGGCATGGTTGGGGAGTATGATGTGAACATACAGAAGGAGGAGTGTTCTTGTAGGGCATGGCAGCTCTCTGGAATTCCATGTAGACATGGAGTTGCATGTTTAAGACATGAAAGAATTAAACCAGAGGATGTTGTCAACAAGTGCTACAGCATAGATGCTTTCAGAGCTGCTTATGGCAAGATCATAATGCCATGTAGTGATCCTAGAGTGTGGCCTAAAACTAATGGGCCTCAAATGCTGCCACCACACTATGAGAAGAAAGTTGGTAGGCCTGGAAAGAAGAGAAAGAAGAACCCA…		LOC_Os09g30270.2	transposon protein, putative, Mutator sub-class, expressed	7e-62	193		AT1G49920.1	MuDR family transposase	7e-09	55.5
L666id232	CCCCCCTTCGAAAACCGTCCGTCAAGCAGCCGAAGACACCTTCCCGATAGTGCCACTCTTCTTACTTTTGCTCTTGAATGATTTGTCCTTAGGATGCCGGAACGATGGCTAGCGCACATCCTCTTTCTATTGTCTCCGATTGCTTTCTCCTTCAGGAGGCAACCAATCATCTTGGCAGATGTAGGTCTAGCAACCTCCAAGTTGGCGATTATTCCATGAAGCTTTTTAATGAAGAGATCCTAGGTGCCAATGCACAGGACGCCGCAACCTAGTCACCCGTGGGAACCATGTGCCCGATGAGCTCAGGAAAGTGGAAGACACAATGCCCAAACAACCAATCCTCCAAGCTGGGCACGGGGCTCCGACGGTGGTGGTGTAGGTGGCACCATAATAACCACA…			No hit found.					No hit found.
L665id233	GAGCTCAACATAAACTGTGAGTCCCTCAGTAGGACTCTGATTGACACGGAATCATTTTCTCTTGACTTTAGAGCATTCAGTAGATTGAGGGAGTCGGACTCAGAGATAGCTCTGTGCAGCCCCAGCTCTTCCCCAGCCTCAACCGATTTAATGCACGCCGCTGCGTCTGCATTTAACGGGCTAGACAGGTAATCAAGCTTCCCAGCAGCCGCTGCGAGGAACTCCCTCTGATCTGTTCTGAAGATACATCCCCACGCTACAGCTCCTAAATCAGCATGAAATGCAGCGTCAAAGTTCACCTTGATGAAGTTCTCCTTCGGCCTGCACCACACAGCTTTCTCCTTCTGGACAGCTTCGGCCTGCTGCATTGGGGCTGGTTTCGCAAAGTCCATAGTGTGC…		LOC_Os09g37320.1	retrotransposon protein, putative, unclassified, expressed	3e-27	110		AT3G09510.1	Ribonuclease H-like superfamily protein	7e-08	52.4
L663id234	GATAAGGAGCATCGTGCTCGTGCCATTGAAAATGGACAGGTAAGAAGCAAGACTGGGTCAATTTTCGTTGTTTCTCATTTGTGTTCTTGTATTGATTATTAAAACATCACTTTATTTGCAGGTTGTAGTTGCTATGCGCATGAGGGGTCATTCCGCTGATGACTTTGATTACGACCCGCGGTATGAGCCTTACATTCGGAGATTGGGTCTTCTCCCATTCGTGTTGCAGTTTAAGCGACGCGCTCCGCCGGTGAACCACGCGGCGCTGACCGCACTTGTGGATCGTTGGAGGCCGGAGACTCACTCCTTCCACCTTCCATGTGGGGAGATGACGATGACCCTACAGGACATGGCTATGATAAGCGGCCTTCCTATCAATGGACAAGCTGTTACCGGTCG…		LOC_Os01g51130.1	transposon protein, putative, unclassified, expressed	6e-54	186		AT1G48120.1	hydrolases;protein serine/threonine phosphatases	1e-22	95.9
L662id235	GGAAGGTGAGCTTGGCTGCCGGCAGCAGCTCCTTTGGCTGATCTGCGGCGATGCAGAAGTTGGGTTGGAAAAAAGCACGACCGGCTGCTCTGAAGTGGGTCGTAGGGAGAGCTTCGTAAGAGATAGGGAGGGAGCTCTATTGGCCCGTGCATGACATCCAACCCAATGGCATCATGCCCTGGTAAGCTTCTTATCTGTTCCAATTCTTGCACTTGGTCTTTTTCTTTCTAACCCTGAAAATAGAGTTTGCCTTGATTCCTAATCATGCTTTAAAAGCTGATATCCACCTCGTTTATCTTGCTACTGGTGGTAATGTGTGCAAGTATGATTTTGTGATAATGCCAGATGTTGTGTGCCTTCTTTATTCATGGTACGAGTACTCTAACCTGGCTCGTATGA…			No hit found.					No hit found.
L662id236	AGGTGCCATTCTTCAATACCTACAGGAGAAGCAAATGGAAAATCCTTCCTTTTTTTATGCAATACAAGTAGATGAAGAGGATATGATGACCAATATATTCTGGGCAGATGCAAGATCAATATTAGATTATCACTACTTTGGTGATGTGGTATGCTTTGACACAACCTTTAAGACAAATAGTTATGGAAGACCATTTGCCCCTTTTGTTGGTGTCAACCATCATAAACAAACAGTGGTTTTTGGAGCTGCATTATTGTACGATGAAACAGCTGATACGTTTGAATGGTTATTTGAAACATTCAAAAGGGCTATGTCAGGGAAAGAACCAAAAACAATATTGACCGACCAATGTCCTGCCATTATTAGTGCCATTGACAAGGTTTTTACCAATTCAATACA…		LOC_Os01g63380.1	transposon protein, putative, unclassified, expressed	1e-138	402		AT4G38180.1	FRS5 , FAR1-related sequence 5	6e-65	214
L661id237	GGCATGGTAGATCTGATGGAAAAGAACTTGTGTGATATAGGCCAGGGCGGAGGACGTTGTCAATGGAAAACATGGCTCCGCATGAAGGTTCACTCTCCAATAGTCTTCACGAAGATGCGAAGGTCATGGTTCTGTGTTGATGCCCCTTGAAAAAAATATCTTCTCATTTTCTTGTTTGAAGAAACGCTAGGAGAAATTGAGGATGCGAAAAATGTACGGAGGAAAGGGAGAGTAGGAGAGGTGCACGGTGAGGCATCGACGAATCCTAAAAAGAGAAACTTTTGTGACGGTGTTCTCATATCCAAACTTGAATCAAGTATGCTTTTTGAATGGCTTGCACTAAAGCAGAGTATAATTCTTATACTTGTGTTTTAAATTGACTACATGTTGTCGTCTCCT…			No hit found.					No hit found.
L661id238	CCCTGCTTTTCGTGCCTGCTACCACATCTCAAGAAAGGCACATTGCATTGCCGATTAATTCTCTGCCTTACCTAGTCATTCTATTAGTTAATCCCCGGCACAAGCTTGTCTTTCTCGTCTTGGGCGAATGACACGGCTTGGCACTAGTTAACTTGCCATTTCTTCATTGACGATTAGCTAGCCTTAAACACTACTGGCCTCTGAATTTTTGGGTGTGCCGGTGCACCTAGATCCACCCCGTTGCTTCTTCAAAATGCCAGATCAATCTACTTATCTGACTGAATTCTCTTGACCACATTTACTCTCGCTTAGTCGAGTTCTGCCACCACCCATGCACTCTGGTTATTAACACCAGTTTAAGTTAATTTAATGCGCTCATTTTTATTTGATTAGTTTGCT…			No hit found.					No hit found.
L660id239	CGTCATTGTTATCCTGCCCTGCCTTCCTCACATCTTGTACTCCATCCCCACGGCTCTTCTTTGGGTTTCCACCCTCCTCCACTTCCATAGCATCGGCCCCTCTTTTCTTCTCCAGGCTTACCCCTTGCGCCCCCTTATTATTTTCCTCTCTAGGGATCCTTTTGAATTTCCCGCCCTTTCCCTTCACCCTCTCCTTCTCTGTAGGGTTCAGCTCCACACCCGCACCTCCTGCTTCTGCTTCCTTCCCGGCATCCCGTAGCTCAACCCCCTCCTTTTCACCATTCCCCTTCGGTACTGTATCAACCGGGCCTGCCTCCTCCGGTACCCCACCTTTAGTGACTCCATCCTTCTGATATGGTAGCGCCTCTCTCCTATCTCCCCTAGTGAATAAGGCTTTTT…		LOC_Os11g08550.1	retrotransposon protein, putative, unclassified, expressed	2e-12	67		AT4G18670.1	Leucine-rich repeat (LRR) family protein	7e-09	55.5
L658id240	TCTATACACCAAATATAATTTTCAGGATATTCTAGTTTATTTAAATTGTGTGCCGCAATCATCTCCGTCCTCATTGCCTCCTCTACATCTGCCAATGTCCTCGAATCCTTGGCGTCCATGGGGATCCAGTATGTCCTCCTCATCGCGTCCGGCCATCATGCCCAAGACCTGCTACATGTGCCATAGAGCTCCTGAAATTTCAAAATCAATTAAAAAAACTAAACATATATGTGGATTCAACGAAAGATGTCTTCGCTTGTGCTCTACGAATAAGTGATCGAGGTCTTGGCTGTTTTGTACAAAGAACACAAAGTCCTGGTAAATGATTTACAATAATGTAGCATGACGTTCAGCTTGTTTGGGCAAGTGATGTTCAGTTTGTTCAGTTTGATCTTACCA…			No hit found.					No hit found.
L657id241	TCGCATTAGCTCAGACTCCTTCATCTTGGTCTCTTCTTCTGTTGCTGATACTCATGCAGCAAGCATACGTGATTTCACATTAATTCTCAAAACCTAAAGAATATAAGTGCGCCTCAAAATGATAATATAGAGAAGAAAACAACAAACCTTTCTAAGCCTGTCATCAGCTCTTTCCTTTTTATTCCTTTAAAGCCCCGCATTAGTGCCTCAGTGTAACCGTCATCGTCGTCGCTGAATATAGCATTCAATTAGATGAGTAAGACAAAGAATGAGTAAAGATAATCAGCTGAACTACAATACTGGGCTCAGATAAACAACTCTGTTCCAAGAATTATTGGGAGAATTACTACATCATTGTTGTTTGCTATTTTACCATATGTTTTGTAGTAAACATAAACA…			No hit found.					No hit found.
L656id242	GGGCACATATGAACTATACATAGGATATGGGGACCTTAGTTGTTTGAGAACTGTGCATATGCATGATTAGGTCGCATTTGGCTATCTTCCTATTTTGTTGGGTAAGAAGGCTCCATGGCAAGACCACACATGCCCTTCTTGTCTGCAATGTCTTTCTCCATTCTCAAGTACCCATCTTCGCCCCAAGTTGTGCCCCATGAATTCTTCATCAACCAATAGCTCGTGCCATCACTAGTCTTTCCATATCCAATGGCTGCAATTCCATGGTCCAAGTCAGTGCCGCAGGACCCAGTCATCACCCCACCAGAGTAGAATTGGAACGTCATGTCTCCTCCGTCCACAGCTACAGACACTGGTTGGTTTGCCACCGCCTTCATAAGGGCACCCTCGTTATTGGCA…		LOC_Os04g13090.1	vignain precursor, putative, expressed	1e-124	355		AT5G45890.1	SAG12 , senescence-associated gene 12	1e-81	247
L655id243	TTGCTCCAATACCTAACCAAAGAGCTACTACAGTACCGATTAAAAAAACGGTCGTAGCTACTGGGCGGCGAAATGGATTTTGAAATTTATTGACATTCTCTAGAAAAGGTACTGTCAATAAGCCTGTTGGCACAGAAACCATTAAGAGAACGCCCAATAACTTATTGGGTACCGTACGGAGTATTTGAAACACGGGAAAGAAGTACCACTCGGGTAATATTTCCAGAGGAGTTGCAAACGGATCTGCCGGTTCACCAATCATTGATGGCTCGAGAACCGCTAAACCTACATTACATGCAATAGTACCTAGAATTACTACTGGAAAAATATATAAAAGATCGTTGGGCCATGCGGGTTCCCCGTAATAATTATGTCCCATCCCTTTAGCTAATTTAGCTC…		LOC_Os10g21326.1	cytochrome b6-f complex subunit 4, putative, expressed	2e-89	260		ATCG00730.1	PETD , photosynthetic electron transfer D	1e-102	293
L655id244	GTGTAAACAACTACAACCAACATCTAAAAGTAATTGTGCATACACTAATTTTTAATTGTTCATATCTGAAAAACATCGTGCAGATGTTTTAGTTTAATTATTTATTTATATGGTTTTGAATGCTTGTAGTGGGTCGTTCAAGGTGCAGTTGATGTGGACATTGGTGCCAATCCCTGTAATGAGGGTGGTGATCATGAGGGTGGTGATCAGGAGGGTGTCGATGAAGAGGCCGTGAAGGTGATTGACATTGTTGACACCTTCCGTCTTCAGGTTGCTTTCCGCTTTGATGTTCTTGGCCCATTATCCATATATACAGTATGCACTTGATCATTGTGCTAACCGCTCATTACCTTCTGCAGGAGCTACCAGCTTTTGAGAGGAAGGAGTTTTGCACTTACA…		LOC_Os11g43900.2	translationally-controlled tumor protein, putative, expressed	1e-18	79.3		AT3G05540.1	Methionine sulfoxide reductase (MSS4-like) family protein	1e-17	77
L654id245	TTCAGCCAACAACAATCTGCCATTCTCCTCCATGGTGCACGGTGCCCCCCACAACAAAAATCTGCCATTCTCCTCCACGGTGCACGGTGCCCCCCACAACAAATGTAGCACATAAGTGGCGTCCATAAAAATCAGCGCCTAATCCAACGACATCGTTGCTCAAGAAACACCGTACCGAACACAGCTCACAACAACAAATCTAATACCAGAGGAAACAATACAAACCAGATCGCACGCAGGGCAAAGCAGCAGGCCGAGTAGATGCACGGCGAGATGGATGACCAGAACAGCAACGGCGAAGCAGGCTGAGAAGACGCATGGCGAGATGGATGACCAGAACAGCAACGACACAATTCGTGTGGACGGCGAAGCTGCGCCCAAGGAGCAGCCGCGGAAGTA…			No hit found.					No hit found.
L654id246	GCGGCGTGCCTTGATGGGTGGTCCGGTACACCTTCAAGGCAACCTCAGCCTCCACGCTTACGTGCAGAAGAAGGTAATAATATCATTCGGCCTCTCAACTTCGGCTTCTCAACTTCTAAACTTGTGCTCTTATGGATATTATTGCTTCTATTGCAGAATAGGGAGAGAGGTGAGGGCCAAGAGAAGCTCAATACCTTCACGGGATTATGTCTCTCCCGCAAGTCAAAGAAACCGGAAGGGGGTGGGTCAACCCAGGCGCTGGCTTGAGGATTGATGCATACAGTGGGAAGTTCAAGGAGCACAACGGGCCTGACTCTGATCCGGCCTCACAGGACATTGACGCTACAATTTCCCTCCAGTCGGGAGATGTCAAGAAGGGTGGTCGGTTATATGTTGGCG…			No hit found.					No hit found.
L653id247	GATCTTGTTCCTTGACAATAACCAACTTTTTGACCAAACTTTGTTTCTATTTAGAGAGAAACATGGCCCACAACGATGAGGCCGGGGGTTCGGGCGGCAAGGCATTCTGGGAGCTGTCCCAGGAGATGGAGGAACAACCTCACTTGTATGAGGCCGCCGCCTTCCCCACCGATCCTGAGACCACGGATGGTGCCGCCGAGGATGACCACACTGATGCCACCACTGATGGTGCCGCCGAGGATGCCACCACTGATGATGGCGGCGCACGCACAGATGGCAGCCAACCGAAGAGGCAACGGAAGGACCGGCGCCCGATCGTGCTCCGCACCCTCAAGGAGGAAGTTACTGAAGTGGACTCCAACGGGAATCCAACGGCGCCCGAACGAATAGTCAAGGGGT…		LOC_Os02g46890.1	transposon protein, putative, CACTA, En/Spm sub-class, expressed	2e-09	57.8			No hit found.
L653id248	CATAGGCTCTAATGAGAAAGTGCAGCCTACAGGTTCGTTTTGGTGGATTTTGATTGCCTGACGCTTTTGTTGTCTCTATCCTGATGATACCTTGATGCACGTTCTCTAGTTTCCACTTCATACAAACAATTGTATGAATTAATCTTTGAGAAGTGCAGGTTGATGCAGCGCTATGAGGCTTAGATGCGGTCCTGGAGGCATAAAATGCACATGATGTTCACAAGCGTGGTGGTAGAAAGGTGTAGATGGATCTAACTAATGCTGCCAAGTAATATACAGACCAGTTCTATGTTAATTTGTTTGATGGATATCCTGATTTGATTGCAAATAATTGCATGAGCTTTGTGACTAATTTGTTTTCTCACATATCGTAAGTAATTTTACTGCTGAAATTTAATT…			No hit found.					No hit found.
L652id249	AGACTAACAGATATTTGAGGCCACTACAGATTTTCTTGAAGTTTAGTTTATTTGCTTCTGCATGTTGGTTTATATAAAAATATTCAATACCACTTGCCAGGTTAGTCATCATCCAATGGTTGTTGCATGCCACTGTGAGGGAAATGGCTGGAGGTTTTGGGCAGATAGCAACCTAAAGAGCAAGTTCTGGGGTCGCTCCATTCAACTTGATCCTGTTGGTGTGTTAACACTGGAGTTTGATGATGGTGAAGTTTTCCAGTGGAGCAAGGTATTATTACCTAGTTATCAAGAAATGGTTAACTCTGTGAAATGATTGACTCTGTGAAATGATTAACTGAAAATATGCTATCACAGGTGACCACTTCCATTTACAATCTCATATTGGGTAAACTGTACTGT…		LOC_Os03g49770.1	oxysterol-binding protein, putative, expressed	6e-55	129		AT4G08180.1	ORP1C , OSBP(oxysterol binding protein)-related protein 1C	1e-51	120
L650id250	TGTTCGACTGCACCACTACAGCGCCCCCCAGGTGGATAACCCATCGCACCGGGTCTCTAGCTAGGCTAACTGTCCATACACATCATGCGCCTACGTGCGCCCGCACGCCCTGCATGCCAGGGGGTGCCGTTGTACTCTCCCTCTCTCCCTCTCTGTACTTTCTCCATATAAGCCCATCGAGGCTGATGAAAACTGTGTGAGGGAAAATATACAACTCAACTTTAGCATCCACCGTTGTGTCACATAGCGCCCTGTTGCTTTTTCTATTTTTCTGGTATTTTTTTATGCACTTAAGCGTCCAGATAAGCGCCTCCCAATGGAGATGCCCTTAGGCCATGTACATCGATGTACAATCAGCTGTCTAGAAGGGGTTACAGCTAGGATTATAGATGACGTGGG…			No hit found.					No hit found.
L650id251	TGGAAATCACTTCGGGATGCCAAAACTGTGTAATAGTTCAAAAACGGGCCAAAATCGGCCAAAACTGCGAGTCTTGACGACCAACACGCAAGCACACCTTGGGGTTCGACAAAAATGGAAATCTCTTTGGGACCCCAAAACGGTGAGTAATAGTCCACGAAACGGGTCGGAATCAACAAAACCTGCGAGTGTTGATGACCGACACGTAAACGCACCCAGAGGTTCGTCAATCGTGGAAATCACTCCGGGACCCCAAAACAGTGAGTAATAGTCCACGAGACGGCCAGAATTGGCCAAAATTGTGAGTGTTGATGACCGACACATAAACGCACCCCCGGGGTTCATCAATCGTGGAAATCACATCGGGACCCCAAAACTGAGTAATAATCCAAGAAACGG…			No hit found.					No hit found.
L648id252	GGCGACCCGCTCTCGCCGCGTGAGCAGCTCGAGCAATCCGCCGACAGCCGACGGGTTCGGGGCCGGGACCCCCGAGCCCAGTCCTCAGAGCCAATCCTTTTCCCGAAGTTACGGATCCGTTTTGCCGACTTCCCTTGCCTACATTGTTCCATTGGCCAGAGGCTGTTCACCTTGGAGACCTGATGCGGTTATGAGTACGACCGGGCGTGAACGGTACTCGGTCCTCCGGATTTTCATGGGCCGCCGGGGGCGCACCGGACACCGCGCGACGTGCGGTGCTCTTCCGGCCACTGGACCCTACCTCCGGCTGAACCGTTTCCAGGGTTGGCAGGCCGTTAAGCAGAAAAGATAACTCTTCCCGAGGCCCCCGCCGGCGTCTCCGGACTTCCTAACGTCGCC…		LOC_Os09g01000.1	expressed protein	4e-27	100			No hit found.
L648id253	TGCTAGAGCGCATCTATCACAATAATTGATTAGGTGTGAGAAAAACTGAAACTTTCTTCATGGTTATTGCTTCTCTCTCTGTTTCTTTACTTACGGTTTGATTTGTGATTACTAGAAGGCACCAGGTGAAACAACCACAAGCAGGGGATGGAAGGTCGCAGATGGAGAAGAAACCCCAAGCAAATTGGGAGGCCCTGATGCCAAGTAACAAAAGGGTAATCTTCTAACCTCACCTTCTTATACAGATTCAAGTTGTTAGATAACTACTATGCATTTCTGTCGTATATATGGAGCATCAGATGTGAAATTGCTTTGACGGAATTGAAACAAAAGCTGAACCTATAATATATCTTTAAATCCTCAAGAGGAAAGTTGTGAAAATTGCATTGATGGAATTGT…			No hit found.					No hit found.
L648id254	GGTAATGCTAAAACACATTTCTTACAATATCAGTGTGTGTGATGATTCTCTGTTCATGGACTTAATCAGTCTGTGCTACAAGCAGGTTTATGTTCCGACAAGTACTGATGCTGTGGTAACCAACTTCCATCTTGGGTTGATTGCATATGAGCTGACGTTTCACCGGCATCCTTCACAGTTTTAGGTAATTATTAAGCACATATATTCATGAGTTCCCTTGCCTCATCCATTTTCTGACCATAAGTTCATTACTCTCTGCAGAACGATTACAACCAACTGTGAGTTTCACAGTTGGCATTCAGGACATAGCTCCTCTATCTGAATGGTAACAGTAAATGCAACATTTATCCTGATATTCTGAGTGAGTCAAGCCTCCGAGTCCTGCAGTGACCATTTAAA…			No hit found.					No hit found.
L648id255	TTTTTTCCTTTTCTGAACTTCATACTAGTTCAGGCGGTGGGTTCAAGATTACTCCTCTCAAGTGTCGCAACGGACGGCCCCGTACCCAGGTCCAACACCTTATGCAGATCGATCTCAAAGGATGGTTCCTCAACTACTCCGCCTCCTTTCAGTACCATACATTGCTGCAAATACAGAACTGTGTTGCCGGTACTGCACGCGTGGTTTTTCCCCTTGTTAATTATTGGAGAGCATATATGGTTCATCAATTCGTTCTGGTGCTTACGGCTTTAATTTACACTTGCTGCCAGGCCTGCGCGAGTACTTCTCACAGACAGATGAATGCCATATAGCTCCAAGGATCCCTGTCATGGAGAAAATGTTCGATCCGTCGGCGGATCAGAAAAACCCGCAGCCTCG…		LOC_Os02g01270.1	START domain containing protein, expressed	4e-46	105		AT4G19040.2	EDR2 , ENHANCED DISEASE RESISTANCE 2	3e-26	77.4
L647id256	GTGGTTCCTGTGTCCCGACCACATACACGCAGTCGCAGTGGCATTTTCAAACCTAAGGAACGTAAGGATGGTACGGTTGCTTGGTTGGCTGCTTGTTTGGCTGCTGCTGTTGCGGATCCATCTTCTGAGCCTCGCTCATATCAGGCTGCCCTGCGCATTCCACATTGGCGAGAGGCTATGGAGCAGGAGTTTCATGCTCTTCTTCGTAACAAGACATGGACTCTCGTTCCTCCACCACCACGGGTAAATGTTATTGACTCAAAATGGGTATTCAAAGTGAAGAAGCATTCGGATGGATCTATTGAGCGTTACAAAGCGCGACTTGTTGCTCGCGGTTTTCGGCAGCGTCATGGTCTTGACTATGAGGACACCTTCAGTCCTGTCGTCAAGCCTACCACT…		LOC_Os04g38170.1	retrotransposon protein, putative, unclassified, expressed	5e-86	263		AT4G23160.1	CRK8 , cysteine-rich RLK (RECEPTOR-like protein kinase) 8	3e-47	166
L646id257	GTGTCATCACTATTTAAATTATTTATTAGATGCTCGATGAAATTCAGAACTAAGCAATTTTTTCTTCCGTCTTTTCAGTGATGGGAGGTAGATTGAGCTGATAAATTTCTGCACCCACCTTGAGGTCCATAACGTTCTCCTAATTATATGCAGCCCAATTCGTATAGATGTATTTGTTTGAGGGAGAGGACTATCTGTGATCAGAAGCAACAGTATGTGATCATCATGTGTGCGAGAGATGGCAGGAGTATGTGATATGTATTTCTGTGTACACTACTAATATGTATTGACTGTTCATGTTGGTACAGTAGGTTCATGATTGCTTATGGAAACAATAAAATTACTTGAGGAGGATTTTATGAGTATGTACTTTGAGACTTGAGAGGCTGTTATTGACAT…			No hit found.					No hit found.
L645id258	CAGCTGTTGCCAGGCCTCGATATAACAATGAGGGGGAGCTAACATTCGACGGGAAGATTGGCATTTGGGCATTCGTTGAAGAGACTGAGGCGAAGAGGACAAGTCATAACAGAACAAAGGGAACAAAAGTGTTGACATCAGTGAAAGTAACTAGGCCTGTGTGCAGAGATTATCTAATCAATAAGGTTATCCCGGCAATTCAGGATAAGTGGCCTGACGATGACGAGGGAGCAACAATATTCATCCAACAGGATAATGCAAAGCCCCATGTCCTTCCCAATGATGTAGCTTTTCGAGAAGCTGTGGAACAAACTGATCTTGACATCCGATTGCTACAACAGCCCCCAAATAGCCCTGAGTTAAATTGTTTGGACCTCTGCTTCCATACCTCTCTCCAGT…		LOC_Os05g48720.1	transposon protein, putative, Mariner sub-class, expressed	3e-71	225			No hit found.
L645id259	GATCTTCTTCATCGCGTCAACATGGAGAACTGCAAGGCCACTTCCACTCCGCTTGCTACATCCGAGAGTCTCTCACGTCATAGTGGTGCACTACTGGGTAGAGATGACTCCTTTCGGTATCGCAGTGTGGTTGGGGCACTTCAGTATTTGACCCTCACTCGTCCTGATATCTCCTTCGCAGTGAACAAAGTGTGTCAGTTCCTGTCTCAGCCAACGGTGGATCATTGGGAAGCAGTCAAGCGTATTCTGAGATATGTCAAAGGTACGCTAGACATGGGACTACGGATTCGTAAGTCCAGATTCACTGGAGTGAGTATATTCACCGATGCAGACTGGGCAGGCTGTGTTGATGATAGGCGCTCCACTGGTGGTTTTGCTATATTTGTTGGACCTAACCTT…		LOC_Os08g17990.1	retrotransposon protein, putative, unclassified, expressed	1e-103	326		AT4G23160.1	CRK8 , cysteine-rich RLK (RECEPTOR-like protein kinase) 8	8e-56	191
L644id260	TGAAGGTCCTCTCATATATAATTAAGCTCACACACAAATGTCCTTGTACGTACTATAGAATCATATAGCTGACAATATTGAACTTTTCTGTTGTAATAAGAATATCAAGCATTATTTTGTCATTGGTGTTTCAGTTTGTCGGTTACAGGTATATCATTCCAATATTCATACTATAGAAGTTGTTGTCAGGGAGTGCGAGAGGGGTAGCAGAGTGGCCAGTGAGGGGAGCACCATCACGGGAGCTGTGTTAATAGAAGGCAACGTCGAGAAGATGTCGACAACCTCCGTGGATGAGCGGTGGTTGTGAGAGTTTGCCAAGGAAGGCCTACTCGATCATGGAGTGGCTATCGCTGCAAAAGGCGACGCTAGCAACAGAGACAGCCATCCATTTGTGCCACC…			No hit found.					No hit found.
L643id261	AGGCCAACCGCGACTAAAGCTCCTCCCCTATATATACCAGTTCAGCACGCTCACTTAGCCATTTGGTGCCACTTCTCTTCACAAGCTTCACAAGGGGGTGTAGGTTTGCTTTTGGTTCCTCTTATGCACACAAGGTGTTTGATGAAATGCCCTAAGAGGGTGAAACAAACATGATATGAAGTGTTGGAGCCACACTTGAGGTTCCTCATTTATTTTTTCCTCCTCGATCGCGGTTAGCAACTTGAACCTTTCATGCATGTGTGTCATTGATAAAATATGCATGTGTGCAGTTCATTGTTTAATTTATATTGTTTGTAGCTAGTTAGTTTAACAAATGCATGATGGTTAATTATATATTTTATATTATAATAATGCAGATGAATCGGCAATGGATGTACG…		LOC_Os11g45470.1	transposon protein, putative, CACTA, En/Spm sub-class, expressed	4e-37	127			No hit found.
L643id262	ATGGCCGCGTCCTCGCGATGAGTCATGCCCTCTCGCCATGAGGAGTTGTTCTCCTTCATGCGCCGTCTCCCGCCCCTTGACGAGCTCCTCATGCGCCTTGAGTGAACCAATGGCCTCCTCCATGGCCATCTTGTTGGTGTCGCCGAACAACGCAATTGACGACGCAACGTGGAGAAACTTGTTGGAGACGGCTCGGAGTAGCTTCTTCACGACGTACTTCTCCTCCATCGCATCACCAAGCTCACGGATGCGCCCCACGAGCGTCGTGAACCTTGCCGCGAAATCATCCACGGACTCCGCATCACCCATCTTGAGGCCGTCAAACTCCGAGCGCAAGGACTGAATCCTCGCCTCTCGGACGCGCTCGACACCCACGTGCATGGAGCGTAGCGCCGCCCA…		LOC_Os01g65760.1	retrotransposon protein, putative, unclassified, expressed	9e-51	166		AT1G16610.1	SR45, RNPS1 , arginine/serine-rich 45	4e-08	52.8
L642id263	CATAACTAATTAATTTCTTGGAGGTGTGTGTGTGTGTGTCGTTTTGATACAGAAAAGTTGTTTCCATCAGACAAATAAAATGACCGAAAGAAGAAGACATGCCCCGACATCATCCTGGTGGGCAACATGAGAGCCTATCTCCGCCACCCGCCCTAGACCTACACACTCTCCGCCTCCCTGGTAGCCATCGATCGGCACCACACCGAGCAAAGCGCCGGGCGATGGCAGGCGGCAATGGGATGTCCCTTCTCTCCGCTCCACCCCCTGGTCTTTGTGGGCTAACCCTAGCACCTCACACCACCACCACTGCTATCCCTGCCTCCGGAGGTGGGCCGCTGACCTGACATTTTGTCGCATGTCTAGTGGGGTCATGGTTCACTTGGTTCGTGCGTGGATCAA…			No hit found.					No hit found.
L642id264	TGTTTGGCTGTTTATGAGCAGGCTACACTATAGTCGATCAAGCCCTTGCAAGATAGTAATGCATTTTTGCATTCTAGGGTTACAATGGCGACTAATAAACAAGACGACCATGCAGGTATGAACTTTGTATTCTGGGATTGTGCTAAATTTCATGCTTCTGACTCCAGCAATGCATATTTATGTACCTTCCATTTAGCTAGAAACTTGGGATAACCGAGGGTACTTTCTCACTTTTTCCGCTCTTCTCAGATTTTAGATTGGGCGTATAGACATGCGTGTCACAGATTGAATTTGTTGTGTTGTTCAAGATTAAAATGGGGAATAGATCATTGTGCCATGTTCAAAATTAGAACTATAAGCAAGAAGGAAAATTATCAATTAGGATGTTGTGTTGTTTCT…			No hit found.					No hit found.
L640id265	AGGCTCATAGCAACTGAGAGACCCACAAAATTTACATTACCTATCACATTAAGGAAAACATACTTACATGACATGTATTAAGCTAGAAATTTATACTAATTGGCCGATCATTTATGGATCGGCTCTGACTAAAATTAAATTCCTGTCGAAAATATGTGACCGTATGTTTTCAACCATGAGGCAAGATTCTTGCATAGAGAATCAAGGAACAAATAATGAGGATCGCCCATGAAGAGGTAGCAAAGAAGACCATGCCAAAAACAAATTCTTGAAACACCCAGTTGTAGACTACAGGTAGGAGCCAAAATAAAACATACTTCTACATTCTTACACCATGCAAGCAAGTATTGAGATTAAGTCTCTACTATTAAGTTGGAAGTTGTAAATATATAAAACACG…			No hit found.					No hit found.
L640id266	CTCCGACGACGACTTCTTCCCTGACGTCGACAACCTCCTCGACGACATGGCTGGCGAGGACACCGACCCCAAGTCCAGTGCTACTGCTACTGCTGATGTCCTGTACGTGTTCTTACTCTTTCTGTTAGAGGTCATGTCACCGTTTCTTGTTCTACTATTTTCCCTATATATGTTAGGCTCTACTTCATATATATTGCTTGCCCTAGATATGTTTGCCTACAGTTCATATGTGAAGATGATATTTACCTTCTCTCTGTCAGATCGCATGACTTGCTTTATCTCTACTATTTTAGTCATGCTTTATTCAGTATTTCCGTTAATAAAATCATATGATAAATTGCTCATATTTCAAACAATTATTAGAGCTAGACTCAGGTCAATCGGGCACAAAAGTGAACT…			No hit found.					No hit found.
L640id267	GGGCTATGGGTTCATCAACAGGGAGCAAATTGAGAGAAACACCTGGACGATCACACCAAAACGAGTCAGTGTCAATTGACTGAATGATCACGCCAAATGTAATGTGAGCTCTGTAAACATTTGGTTACCACTTCTGATGCATGACACATCCTCACTTTTAAGCTTCGACAAGGGTGTACCCATTGCCGAAAGCTGCTACACATTGTGGCATCTGGGGAAGGGAATTTCTAGACGCCTTTACCTTGCTCCTTTCTGCAAAGAGGCTGTCTTGAACTCAGGACTTTCAGGACACAAGTGGAGATATTTTACCACTTTTGAGCTTTATTAGTAAAGAACTAACAGAAAAGGAAGATTGACCTACTAACCATACGGTCACTGCAGGACTCCAAGGCTCAGCCT…			No hit found.					No hit found.
L637id268	ATAACGAGTTGCCCGCCAGTACGTACGAAGCAAAGAAGGTTGTCTGCCCTCTAGGTTTAGAGGTTCTGAAGATACATGCATGCATCAACGACTGCATCCTCTACCGCGGTGAATACGAGAATTTGAATGAATGCCCGGTATGCACTGCATTGCGTTATAAGATCAGAGGCGATGACCCTGGTGACGATGTTGAGGGCCAGAAACCCAGGAAGAGGGTTCCCGCCAAGGTGATGTGGTATGCTCCTATAATACCACGGTTGAAACGTCTGTTCAGGAACAAAGAGCATGCCAAGTTGTTGCGATGGCACAAAGAGGACCGTAAGTCGGACGGGGAGTTGAGACACACCGCAGATGGAACGCAATGGAGAAAGATCGACAGATGGTTCAAAGATTTTGCAG…		LOC_Os12g38690.1	transposon protein, putative, CACTA, En/Spm sub-class, expressed	1e-124	358			No hit found.
L636id269	GAAATTTGCACCTCGGTGGCTCAGTGAATAGAAGATAGACCCGCCACATATATAATGTAGCAATGCTGACGTCTAAAGGTCTAAGTAACTACCAAAAAGGATTTCGCCCCGCTTTATATATAAAGCACCAACCACCAACAAACGGATCTGATACAAACCACAACACACAACACGAGAACCACACTCTACCAGGGCCAGATACATAGGTGCCAAAGGGCTACAACAACACCACACCGACAAACTCGACGTAGACAACAAGAGAAGACAGTAAGCATCACTACGAAGCCGCCGGCGCCCTTCCAATGAGATCACGAAGAGGTGAAGTTGAGAATCGTCGACACCGTGCACACCAAGACGGTGCCTTCAGGAAGGGCACGACACCGTAGCGCCGCCACCACC…			No hit found.					No hit found.
L636id270	TCATAGACAATGTACAGCATGAATTACATAGCCCTGAACTTGAAAATTGAGAAGGGACTGCAGAAAAGGGCAAGGTACATTGGCATGAGAGGAACGTGAACAACTAAAGACAGGTTCTACTCTCGAGTTGAGAACCTGATGAGCACAATTGTGAGCAATTCCATTGGTATTCCTAGAGATGTGATAAACAGCATTAAGAGAATGGGAGATTTGAAAGAACTCGCTAATTGGTTGTCTGCACCTCCAGCTGATGTTGGTGTTATTGATATCTCTTGAAGCAGCCATCTTTGCTAATGAAAGATTGTCAGTGAGAAAAGAACCTTGCTGAAGTTGAAGCCTGCAAGAGATTTTAGCAGCAAATAGAAGTGCATAAACTTCAGCAATAAGAGGTGAACAAAC…		LOC_Os04g30300.1	retrotransposon protein, putative, unclassified, expressed	2e-11	63.9			No hit found.
L636id271	AAAATGGTGACATAAAGAATTCGGAAATACAGACTTCAGAGGAAGACGTGACAAAAAATCAGCCTTATAAGCTCTGTGCTGTCTGCCACAGCCTGGGTGGTGCAGTTATGTTGATGTATGTGGTGACATCAAGGATTGCGCAGAAGCCCCACAGGTTGTCAAGATTGGTCTTGCTATCTCCTGCTGGTTTTCACGAGGATTCAAATGTGGTGTTCAGCTTGGTGGAGAAGATCATCCTGTTTGTTGGTCCAGTACTTGCTCCACTTGTGCCTGGGCTGTACATACCAACTCGATTCTTCAGGATGCTTCTGAACAAATTAGCTAGGGATTTCCACAACTATCCAGCTTTGGGTGGTCTCGTCCAAACCCTTATGGGGTATGTTGTTGGTGGTGACAGTT…		LOC_Os01g33784.1	lipase family protein, putative, expressed	1e-137	394		AT1G73920.2	alpha/beta-Hydrolases superfamily protein	1e-107	322
L634id272	CAAGATGCTATATCAGTTCAGCAACTTAAGCTTGAAGATGTTTCGCTAGAATCTTACAGCTATCTATACAAAATTTAATTCAATATAAGCATGTTGTATGAGCTTGAAAAGCAGACCACAATAGATTAATAGCCAAAGGAAGGACCGAATGATACATAATTAATCAGACTCTAATCTAATCGCCTCGAGGTCGGAAACAGGGGCACCCAGCTCTGGTTGGCCCATGGTAGCCACTCCATGGCAGATCCAGACGCCGAGCGGTATCAACCATGGCCTGAATTAGAAGAAAATTCATTCACTACGCCTACCAAAGGAAGGCCATCTTCACTCCTGAGTTGCAAAAATCAAGGAACTGTCAATAACTCACAGCAAACACAATATTCAAGTTCTTGAGTATAC…			No hit found.					No hit found.
L634id273	ATCATGTAGGGAAGAAAGAATAAAGCAAACCATGAACAACAACACAGAGTTGCAGATGCAGCAACCTAGCAGATCGTTGAACCTACTAGACAAACGGAGAAAGACCTGCCAGAGTACATGCATACCGGTCACACAGGCATAAAAATAGCAGGCTTATAGACAAGCAAAACAAAACTAATTACCAGAGCTAGAAAGCAGAACCAGGCCAAGAAAGCATGCTATACAGAGGACTATACCAAGGCGGACCAGCAGGCAAATCGAGATGAAAAAAAAGAAAGGTCATCACACACACATTTCATCGAACATGTTGCATGCAAGCAAACAGAGCGCAGACTAACCTCAATGGCAATGGCAGAAAGATGCGACTGTCGATGCAGGACACAACGGGAAGAAACCAAC…			No hit found.					No hit found.
L633id274	ATTACTCTTGAACCAGAGTCCCATACCAGGGCTGCCCTTTAGATACCTCATGATTCTATAGACTGCATCAAGGTGTCCACTTCTGGGGTCATGCATATATCTACTTACTACACTTACTGCATATGTAATATCTGGTCTAGTGTGACACAAGTACAGAAGTTTGCCAACCAATTGTTGATATTTTGCTTTGTTAACTTGTTCACCCATCTGTGCTGTCAATTTGTGATTTTGTTCAATGGGAGTTGGGGCTGCTCTACATCCAAGCATTCCCATATCACTTAGGAGCTCTAAGGTATACTTCCGCTGAGACAGGGCTATTCCCCTCTTTGATCTTGCAACTTCGATACCCAGGAAATATTTTAGCTGACCAAGATCCTTAACTTCAAATGCTTTGCCTAG…		LOC_Os09g19810.1	retrotransposon protein, putative, unclassified, expressed	1e-115	348		AT4G23160.1	CRK8 , cysteine-rich RLK (RECEPTOR-like protein kinase) 8	3e-52	180
L632id275	TGTCTTAGTGAATCCCGATTCGACATTAAAAGTATATTGATTCTTTCCCAATAAACGAAGACTTTTTTCTGTAAATACTGCGTATTTGATTCCATTATCATATGATAATACTATATTTTATTATTTTATTTGTATTTCTTTATTGTATTATACCTTAATATATATATTCTAGATATATAGAATAGACGAATCTCGATTTGTCAAGTCTCATGATCATATCATGATCTATTTTTATTCGGCTCAATCTTTTTTAGAAAAAAAAGATTGAGCCGAGTTTAATTGCAATCAATTAGAAGAATAAAGAAGAATTACTGCATTTCATAACTTATTTTTTTCTCTTTTTATTTCGTTTCTTTTTTATTTATACCTTCTCTTCTTTATCTTTAGTTTTATCTACTT…		LOC_Os10g21268.1	ribulose bisphosphate carboxylase large chain precursor, putative, expressed	5e-45	156		ATCG00490.1	RBCL , ribulose-bisphosphate carboxylases	3e-40	143
L632id276	GATAAAAGGTTAGTAAAAATTATGATACAATCAAAAAACAGATGCTCAAAAGAAGATGCTGTCTTATCATTCAGTTTGTGATTTTCAGCAACAACAAAAAATGTTCTGTGTTGAAGTCATTCTTACAACAACAAAAAATGCTATCTTATCATTCAGTTGTGATTGCCTGGGTTTAGTTTCTTACTTGCTTGACATCAAACTAACTAGCTTTGGTTTTTCTGGTTTAAATGTTGCACAGGCTGTAAAAAAGATGATTGACCTAAATGAGGAACCAGATGATATGGATATTGGTGATCCAGTGAACTCTACACAACAGGCTGCTCAAAATCCTGAGTTAACCGGTGATTCTCCTACTCCTCATATAGTGCAAAATGCCACAGCTCCTGTGGCAAAAACAGT…		LOC_Os07g39490.1	expressed protein	2e-07	49.7			No hit found.
L631id277	AGTCTTGTTAATGTGGTGAATTACTGAAATTTAATCATGGAAGCACAATTGCATATTATGTAATATAGCTCTTTGCTTTGCAGTTTCAAAGTCCAAAAAGAGTCTTCCTAGAGCCAAGTGGAGTCACCAAATGAAGCTATATCTTATTCAACAGCTGAAAGATTTTAATGTCCCAGGTTATAGAACTCAGAATGCATGGAGTAAAGAGGCATGGAATAAGATTGTGGATAACATAAACAAAAAGTTTGGCTTGTCACTAGATGTTAAAAAAGTGAAACAAAAGGAACAGGATCTGAAGAAAGACTTCCGCACTGTGAAAGAGTTGGCAGCTGAGAGTGGCTTTGGTTGGGACCGTATCGGAATGAAAGTTGTTGCCCCAGATGCCGTTTGGGAATCATT…		LOC_Os10g33030.1	expressed protein	3e-54	178		AT4G02210.2	unknown protein;	3e-14	70.9
L631id278	AAAATATTGATGTATTTAGTATAATTTTAGTTATCATGAGAATACGATATATACATACTACCTAAATTTACTTACCACATTGGCCTTGGTCTTTGATAGGAGTGACGGCACCCTTGGTTCTCCAATCAACAGCGGCTGGAAGTGCATCGGTGCTGACATTGTTGTACCTGAACCCGGTTGGAGCCCTGCTACTGCTCCTCTTGAGGCCCTTGTTGGTCTTGCTTGCCCTAAACTCGTCATTAGTGAGGTCCGTGAACTGGTTAACACCGAGCCAAAACTTGTGGTTTCCGGCGTTGAATGACTCGATGAAGGCAATGTTGGCCTTGAAAACCTTGAACATCTGCGCCTTCTCTGTGTCGTCCTTGTAAGCACGGTTGTACTTCACCATCCACTGCTCAT…		LOC_Os04g13090.1	vignain precursor, putative, expressed	2e-71	221		AT5G45890.1	SAG12 , senescence-associated gene 12	1e-31	117
L629id279	GCATACTGTTTCATCAACTCGAAATTGTAGAAAATGGATAACAACAGATGCAATCATCATTCTCTGTTTATAAACAAGCACACACATAGTGGCAGCAACAAATGGAGAGCAATCAATCATCTCTAGAAAAACAGAGTACTAGAAAGCAAAGTAAGTCTGTATTAAAAATTGAAGGTCTTTTCATCACGTTGATCATCTAATCCATTCCATGGTGTTCCCCAAGAACCAAAATTATCATCTGGGCCAACAATTGCAACTTGTAAACCTTCTGAGAGCTCAAAATCGCATCACAACTTGGTAATCCCCTCCGTTACACTAAAGCCCCAAGATCAATGCACTCATCTTCCATTCGCAGTGTAGAAACGTCGAGGTCCCTCTCAGCTTCATCTTGCACCGTAT…			No hit found.					No hit found.
L629id280	TGAGCAGGCGAAAATACCCCTAAGACCTCCCTCAGAAAAAAAAAACTAGACCAGGTCCACCGCGAAGTGACCCAACCCCGTCCCCGTGCAGTCGAGCCGTCCAGATCGCTGCCGCCCCAGACTCTCCGCCCCCAAATCTCGCCCGGAAAGAGAGAGCTTTCGCGGCGATGGCGGCGGCCGGCGGCACCTCCTCCGACGATGTCCCCGTCATCCAGGCGGAGAACCTCACCAGCAACGTCAGGTCCATCCTCTACAGGTACGCGCCCCTCTTCCGCGCACCCCCCCTTCTCTTCCCGTTGGGTTCGACGGTGGACTCGATCTGATCTGGACTCTGGAGGTGCGCTCAGTTTGGGATTTTTTAGCTAGTCCAGGTTTGATCCGAGCGTATCCCATGGATCA…			No hit found.					No hit found.
L629id281	TAGAATTGGCCGCCGCCACCGTGATCCTCTGCTCCTCCAGGGCCTCTGTTGTGCCAACCAACAAAGAGAGGAGGAAATCAAGGTGATGCTACAAACAAGGGATGCTGACAACAACATGTCTGTCTAGCTGTTGTGTGTCCAGCAGACAACACTCACTCAGTGTTAGGAAAAGGACAGACCTTGCAGCCCTTCGCTTGTCGTGATCAGATCGAGCTCGAGGAGGTCAAGAAGGCGCCCCAGATCAACACCACTCGTCCAGTTCTCTGGGCCCTGCCCACTTTTCAGCTTCAACCTTCCGCGGTTGGCCGTGCCACCCCATATAATCCCTATAGGCTGTGGCTTCTCACCATCTTGTCCTGTTAAGATTATAAGGCTTCCGCTGTCCCCTTCAAGATCAAA…		LOC_Os08g31470.3	peptidase, trypsin-like serine and cysteine proteases, putative, expressed	2e-95	282		AT2G35155.1	Trypsin family protein	9e-81	251
L628id282	AACTTTACGAATCGGCAATGGCGACCAGACCTGCAGCCACCCGACGATTGGCGACGTCTGCAGTACTGGGAGTGATGGACGACTGACAAAGTGACGATTCAATTGATCTGATGGATTCAGGGATAGTTGGCTATCGGCGTCCATGACGCCCGCGGCCCGTCCCCTGCCATCGACCAAATCGACAACTACGACGGCTTCATGATCTTGCTCACATGCTGTGTGGATGCGCCCCTAGAACTTGGTGGCATCGTGACGTCCTCCATAGTCCACTCCACACCACAGGCACCCGTCTGCCCGTTGGCCTGAAATCCCACTTATGATCTTCTCTGAAACCAAAGGACGGACTGTTGGAGAAGCCCAAAGGCAGCAGTGCCGGACCTAGGGGAAGGCGTTGCGGCT…			No hit found.					No hit found.
L622id283	CCAAGGAAGATGCAGTAACCGGAAGTAGAACGACGGGTGTCCGGACAACCAGCCCAGTTGGCGTCGGAGTAGGCGACCAGATCAGTGGCAGTGGAGGCGCGCAGAGTAAGACCGAGATCCATAGCACCGCGGATGTAGCGGAGAATCCGCTTAACGGCAGTCCAGTGAACATCTCGAGGAGCATGCATATGCAGGCAGACCTGCTGAACCGCGTACTGAAGCTCCGGTCGAGTGAGAGTGACGTACTGGAGAGCACCAACAATGGACCGGTAAAAGCCAGCATCTGGAGCAGGAGTACCATCAGTAGCAGAGAGCTTGGCCTTCGTGTCGACAGGAGTGGCGGCCGGCTTGCAGTTAAGCATACCAGCACGGTCAAGGAGCTCATGAGCGTACTTCCGT…		LOC_Os04g29250.1	retrotransposon protein, putative, unclassified, expressed	1e-95	289		ATMG00810.1	ORF240B , DNA/RNA polymerases superfamily protein	5e-63	195
L622id284	GGCAGAAACGATCTACTGATTTCCCCACTTGTGCCACTTTCACTAGATATTCTGGGAAGTTCTTCTCTGGTGTTGTTGCTGGAATGTGTCCTAGGTATCAGAATGTCATCCAGACATACGGCATGGGCTGTCTCTTAAACTTTGTTAGGACCGAGGTTCCCCTTAGGCTAGTGAAGTGGCTTGCTAGTAGGTTTGATGTCCCTTCATCTGAATTCCAGTTCGAAAGGAAATTTATCCCAATGACCAAGTATGATATCCATGATATCCTTGACCTCCCAGTAGATGGTGAGCCACTTGTGTCTGATCCTGAGTCTGGACGTGATTTTATCCTGTCTCACTTCAATGTTTCTAGTATTCCTCCTGTCTCTTTCTTCGCCAGCAAGCTTAAATCCACCGAAG…		LOC_Os09g11380.1	expressed protein	2e-42	152			No hit found.
L621id285	CTCCTTATTTTTTGCTATGTTTTGCACATGTTGATTATGATGGCATTGTTTTGAACATTCTATCCCATGTTGATAAAAAGTAGATGCTTTGGTATGCCCTCTTTGTTCTAGCTTGGTTGGTTGACTGGTTGTTGTTCTAGGTGTTGTTGAGATGACCTAAGCTAACAACAATTTGAGCTTGCCTCCATGGTGTTTGATTATATTTAGGTGGACAAAATCCCCCGGTGATAATCCCAAAAAGAAAATTTGGCATTGACGCAGGGCGTAGAGCGTTGGTGATGCCTGAAAAGAAAATTTGGCATGGCACGGGAGGTAAGGCGTTGGTGATGCCCAAAAACAAGATTTGGCGTGATGCGGGAGGTAGAGCGTTGCATGCGGCAGCAAAGATACAACCATGTT…			No hit found.					No hit found.
L621id286	TGATTAGATATACTTTGGGTCTGACCTCATCTACATAAAGAGAGGAGCTGCACCTGTTTTCCTTGAACAATGGAGAGAATGAGAGAACTAATCCACTATCACTGGTGTCATCCCCCTCAAATCGTTGCCTCAATGGCCTGAAGCACTGCTGTGCCATCAGGGAGGCATCCCTGTCATCGCCACCATTGCCGCATGGAGTGCTGCTGCTAACGTGGAAGGTCTCACTGCCACCACCGCAGAAAGCCTCACACCGACCAATGTGTGGGGTGCTGCCATCACTGCAGACCTCTTGCTACTTGATGCAGCACTACTGCTAAGGCTGAATGCAGTGCTGTTGATGCAGTTAAGATGGTGTTGGTTAGTTCTGATAGTATGGAGTTATCTTCGCCAATATCTGCA…			No hit found.					No hit found.
L620id287	AAATGTCTGGAACTTTGGATTAAGAATTGGTGGAATACCAGGCAATCCGAAACTCTCTTAACTGATATTCAAGAGAAAAGGATTCTAGAAAGATTCATAGAATTAGAAGAACTTTCTCTCTTGGACGAGATGATAAAAGGGAAACTAAAGACACATGTACAAAAACCTCCTACAGGAATACACAAGGAAATAATACAATGGGTCAAAATAAATAATGAGGATCATCTCCATACCATTTTGCATTTCTCGACAAATATAATCTGTTTGGCTATTCTAAGTGGTTCTTTTTTTCTGGGTAAAGAGGAACTTGTCATTTTGAATTCTTGGGTTCAGGAATTCTTCTATAATTTAAATGACTCAATAAAAGCTTTTTTTATTCTTTTAGTTACTGATTTTTTT…		LOC_Os02g24598.1	chloroplast envelope membrane protein, putative, expressed	1e-134	376		ATCG00530.1	YCF10 , CemA-like proton extrusion protein-related	2e-88	259
L620id288	AGCATCTAAAACCAAACCATCCATACCCGCCCAAACGCACGGGTTGGTTGCCTGATCACTGCCTGGACGAAAAAAAAAAACACCCAGCCGTGTTCCCCACAACAAGCCCAAACGCTCAGGCTGTCCAGCAGCCTCCATATCGAGCCCATAAATGGGACAGATATGGAGAGGCCTGGATGCGCGCTGGCACCGCCACCACATCGGATCTGGCCGCTATGGAGCATGCCGCCCCCACCACCATTCCCCACAAAAAACTGTATTCGACTCCGGCAGTGATGTGCCCCTCCATCTCCTCCCCTCCTCTCCCAATCTCTCGGTTCCCTCCGGCATGGCCGGCCACAACTCCGGCAACGTAGTGAAGGAGGACTCCGGCTCCAGCAGTGATGCGCCAGACGACGA…			No hit found.					No hit found.
L620id289	CATGTTCCTGCTTATGTTATGTGTGGATTTTGAAAGCTAATTTACACGTACTATGTGTTTTGAGAAGAAAACAGTGTAGTTGTTATGCATGAGCACACCTTCTGCATAGTGGTCAATTTGGTTGGCCTTCGTTATCAAAAGAAATTTGCTTAGTGTATTATCATCATAAGTAACTAGCATACTGCTTAAATTTGGAACATAGAACTTAGCTATAAATCTTAACTATGATGATACTTTGTGGAAAATGGCACATTTAGACTGATTTTAATGATATATTTATTGCTCTGAACCTTGGGTTGTCACCATAGTTTAGACTCTTGAGTGTTGTTCTGGCTTTGAAAAGTGGGATCCGAGAGAATATATGAAAATGCTAATGATGTCCTGTGACAAGTTGAGATC…			No hit found.					No hit found.
L620id290	TTTCAAATAAAAAGTGCATATATCAGTTCGAAGTGGACTCGCCACGCGTTGACTGAAAAATAACTCATGTGCCAAGAAACATAATCTTACATCTGACTTTTAACAGTTTAGCTGACAGCAAAATGGCTCATTCAAATCAAGCAAATATCTAAGATGCAACCTTTATTTGTCATCAAGCACTGAAGAGCTTGTTGCGCATAGATTGATGCCCAGGAGAAACAGAGGGGGCTAAAAAACACAACGCTCAGTGCTTGTAGATCTGGCCATAATAATTGTGAGGTGTGCTATTATGACCACCACAATACCATGGGTGGAAAAGCCACTTAAACTTTCAGTTTAGAACAATACATGAACGAGCTTTCTAACTTCTAAACTATGCATGCTTGCAAAACTAAAAAC…			No hit found.					No hit found.
L619id291	CATAGATGAGCATCGGCTAACAACAAACTACACTAACAAACAACTAATAATCATCAAAAAGCAACAGGATCCACAACAAGAACAACAAATCGACCGCGAGACCTAGATCTGGAAGCTACAGGACCAAAATCGAAGCAAATCTCATGGGGGGAAGGGAGAGCGACAACGGGAACTAACCAGAGAAGCACTAATCGAAGAGAACACACAAGCTCGAGGAGAGAGGGATCTCGCAAACGCCATGAATCTGACACCAATCGCCTCGCCGCCTCCGCCGCTCGAGCGCCACCTATCGCTGCCTCTCTGCCCTTTCGAAACAGTTCTGCCCAAGTGAAATGGAGAAGAATTCAAAAGGGGGGCAAAGGAAAAGAAACACGGGCGTCCAGTAAGTCAGTACTCAAG…			No hit found.					No hit found.
L619id292	TTCTTCACCTCGGGTGACTGCACCGCCATGTTCTTACATAACATAGTATTCCTACAAATATGCAATTCAGAATAGAAAGGTACAATTATCAGGCTCAGTACCCTATTCAGAACAGAAAAACAAATCTTATTAATTGAAAGGTACCTTGTGCAGATATATAAAAGTTCAGTACCCTGTTCCTCCTTTCCAAATCTACCAGACTGCTTAATTTACAAACAAAGAAACCTGTGCTGCTTGCCATGGAAGAGATGGAGGCGGGAAAACAAAACCTTAGAAAACATGATGGTTGTATAACCCCAGAAATGTCAAGGATTTGGCATGAGTGTCACAGGCGGCCAAGCAAATCTGCTACTTATCAACACACACACGCATGCACAGTACATATTGTCAACCAAAGTA…			No hit found.					No hit found.
L618id293	GTGTGAAATGAAGAGAACAAATTCCATGGCCGACGTTGAAATAGAGGTAGGTAGCTGAGATTTTTTCGAAGGTAACTATTGAATTCTGATGTGATGTACTTGTACTTGGTTGTTACTGATGTCCCTTCAATTGCTTGATGTCCCTTCAATTGCTTGCTTGGCACTGAGCATTGCCAATGCTTGTTTGTATTTTCTGAGGCATTCGGCATACTGAGATTATTATTATTTATTTTCTGAGGCACTCGCATTCGGCATGACCCTGCATTTTTTTACTTTTCTTGCATGTTAGAACTTGATGTGTAACAGAGTACCAGATTATATTCATCAAGGCAGATAACTTAAAGAGTTTATTTTTGTTGTTCATGAAAGCACATACATGTTGTGCAAATGCACTTGAAG…			No hit found.					No hit found.
L616id294	TAGGTAAGGAAACAACATGTGTTGCATCGGCACATTTGATGCAGAGTAGCTACTGTAAGTTCCTCTCCCTTCTCTAATAAGCATTGCGACCTCTCCCTTCTCTAATTGGTATTGAGATTCAATTGCTATTCGATGGAGAGCAGCCACAAAAAGTTCCTCAATTGATGCACAGCGGCCACCGAAAACAGATCTCGCTTTCAATCTCTAATTGATTCTCAGCTACAGAGTGGCATGTATCTATAGACTTGCTAATGTGATGGCTAATGCATGTGTATTAATTCATGAATTAGCAAAATATTTCCCGTGAGATGTGCTAATATACAAATTTGATGTTCACAGTGCCCTCCACTTTTTTTTGTTATGCCTATAAGAGATGACTTTTTTTCAATTTTTAAATAG…			No hit found.					No hit found.
L616id295	GGCTATAGCAATCTGGTCTGTTTCTTCAACTTTGTGATCTGCTTGTGCAGGAAGGAGTGCCATTGCATGCTTTTCCTTACGCCCGACAACGATTTTGCCGGAGAGGACCAGGCATGCCCTCTTTTCTTTTCGTACTGTCGATGCCACAACTAGCTTCAGATACTGCCTAGCTCTAACACGTAGACGCATAACTGTTTCAGGCTATCAGCTTGGAGGAGATCAAGGAGGCGACGTCCAAGTACTAACCACACAACACCTGTTTTGCTCAGAGAGGGGCTATAGTCAGTCGTCGTTGTCGGGACCTGTATATGTAGTATCTCTGTAACAACAGGAAATAAGAAATGCCTGTCTGGAATGATGTCTGTTGTCATCCATCTTGAGAGAAGTTAAGGCCTGATG…		LOC_Os09g07570.1	ferredoxin-thioredoxin reductase catalytic chain, chloroplast precursor, putative, expressed	3e-09	52.8		AT2G04700.1	ferredoxin thioredoxin reductase catalytic beta chain family protein	7e-08	50.1
L615id296	TGAGGTTATTGAACCGTCTCTTCAACTAGTGTGTGGCAGGGCACAGGAAGTTGTTCCTGTGGCACCTACACCAATTGAAGTGGAAGCTTATGATATTGATCATGAAACTTCGGATCAAGTCACTACCAAACCTCGTAGGACGACAAGGACACGTACTACTTCGGAGTGGTAAGGTGATCCTGTCTTGAAGGTCATGTTGCTAGACAACAATGAACCTACGAGCTATGGAGAAGCGATGGTGGGCCCGAATTCCGACAAATGGTTAGAAGCCATGAAATCCGAGATAGTATCCATATATCAGAACAAAGCATGGACTTTGATGGACTTGCCCGATGATCGGCAATCCATTGAGATAAATGGATCTTTTAAGAAGAAGACGGACGTGGATGGTAATGTCAC…		LOC_Os01g28550.1	retrotransposon protein, putative, Ty1-copia subclass	2e-36	107			No hit found.
L614id297	TGTTTAGCCCGAGCCCGACCCCGCTCGCTCAGCCTCCTAGCCGCGGCCTAGGCGCACCGAGCCAAAGCCCGCCGGTATATCCACCAAGCGTGAGCCAACCCGCCTTTCCTCCGTCTGGTTCTTCCAGTGCCCCGAGCGCAAGCTCACCGGAGTACCTTCCTAGCCCTAGTCCAAGCGTGTCTAGTCAAACTCCACCCACATATTCACCTGACCCAAGTCCACCTACTTCTCCTAGTCCAAGCCCGTTGAGCCCGAGCAAAATTGCCTATCCACCAAGCCCAAGCCCTAGCCAACCCACATATCCTCCTAGCCCAAGCCCAATCAATCCAAGACAACCTCCCAGCCCAGGTCCAGCATCTTATATTCCAAGCCCTAGCCCAAGCCCGGATAGCCCTGCTC…		LOC_Os04g42100.1	retrotransposon protein, putative, unclassified, expressed	1e-34	129		AT1G44191.1	ECA1 gametogenesis related family protein	1e-26	104
L614id298	ACTCACCCCGTATAGGATCTGTATATACTGGACTTCTCTCTGACAGCGAACATTATACACATGACACTTGACCGACTAGTGGTACCAACAACCTGCGCTCACCTTTGTTTCAAACGCTCACTCATCGGACCAGGTGATGCCCTCCATGCCAACGTTCTCGTCGAGCCCCAAGGCATTCCACACTGCAGGAGACGCGTCAACAATGTTGTTGGCACACGGGGGCTCGTAGTTGTGGTCCTCGTCGCAGCCATAGACGGAGTCGCACTCGTCCACCACCTTGGCATACACGGAGTTGCCATTGGCGGTGATCTTGATGCGGTGCCCGCAACGGGCCATGTTCTTGAACCAGCCGGTGGAGAGCGCGACTACCATCTCCTTGTCGCTATGGTAGGCGTTGTC…		LOC_Os10g34902.1	RIPER9 - Ripening-related family protein precursor, putative, expressed	1e-65	202			No hit found.
L614id299	TATTAGGCTAACTACGCACATATTAGATTCTTTGTTTCAGCTGTCTCCTGTTGCACTGATATATATTTACGTTTCAGATTATGTAGTCTTCTGCAGGTTGTCAGATAAACTCTTCCAGAGATTGAGATCTAATCAAAACTGCTTTGAGTCCTTTACCTTTGATTTTGCAAAATGCAATCAGAAGTAGTTGTCATCTCTAATGTTAATGAATAGATTCTCAGAAAAGGAAATTAATTGGAATGATCTGCTCAGCTTGTCCCATGACTTCAAAAGGAAGAATTTGACTAAACTGAGATGTTGATCTGCAGTGTAAAGATAGACAAAATCAAAGACTGGCCTATTTTCCAGTAACTCCCTTAGTCAACACCCGAGAGCATAAGTGGGAGCAAAATCAATGGT…			No hit found.					No hit found.
L614id300	ATAGAATTGGTGATGGCTACTACACATGGGACATAGATATATTGCAAAATGATTTCGCAGACTGATGTATCCTTCCTTCTGATTGGCCATGTTGACCGTTTCCAAATAAATCTTTGCGTGCAGTGTATGCAAATTCGGTCCTAGCGTGTTCGCTGTCAAATTGTTTAGACAACAAAAAAATGAGTTATCCTTCTTGAGTAATCACCACCCAAGATCCATACACATATTTTAGAATATACCTTGTCTCTATGGAGTGTGGTCATCCGCCGCAGTTTGCATTTCATGGAAACATAGCTGTCAGGGGGTGCTATACATGAGATTTATTAATGGGCTCATGAAGAACCAAATAAAACAATTCGAGGAAGTGTCACACACCGACATTTTTTCGAGCGAATTGGA…			No hit found.					No hit found.
L612id301	TCCAGCTCTAGATGTTCAAGCACAGGGCAGTCGTAGTTCAGCGGCCTAAATAACCCATGTTTCAACATGACAGATTGGAGCCTGATTGTTTTGAGGTGCCGAGAAGGAAAGATTACTGTCCTATCCAAACTGAGAGATCCAGAAATATGAAGCAGACGAACTTTGTGCATAATGGCATGACGAATCCACACGGAACATTTGGTATCATTAACCCATTGGGCAGAGATTCGGGCTTCATCCAAGGAAGTGGTACAGTCATGCAAGAGCAGCAAGCAGTCCCCGAAATTCTCCAGCTTCCGTTTATCCACGAAATCTTGGCTGTCGATGCGGATGAATGGTGTAGAGCACCAAAGATTGCGCCATCTTGGTGAGAGAAGACTTGTGCGGACGACCTCCGGC…		LOC_Os09g37590.1	OsFBDUF47 - F-box and DUF domain containing protein, expressed	7e-29	114		AT5G22660.1	FBD, F-box, Skp2-like and Leucine Rich Repeat domains containing protein	9e-14	68.6
L612id302	GTAGACGCATATCTAACAATATCATCTTGGCTCAGGAGATAACTCATTCGTTTGCTCTTAAATCTTGGAAACAACAAGCTTTCTTGCTTAAAATTGATTTGGCTAAGGCTTTCGATCGACTTGAATGGAATTTCATCGTTTCGGCTCTTTCGCGAAAGGGGTTGCACGGTCATTTCATAAATTTGGTGTATGCTTGCATCTCTTCCCCAAGGTTCTCAGTCATTATTAATGGCCAGCCTTTTGCAAATTTTCGTAGCAATAGAGGTTTAAGACAAGGTTGTCCCTTATCGCCTTATCTGTTTGTTCTTGCTATTAATGAGCTTTCTTTAAGCCTGCATGATGCTATGATACAAAATCAACTGTCTGGCATTTCTCTTGGTCCAAACTGTCCACCTATTC…		LOC_Os06g28980.1	retrotransposon protein, putative, unclassified, expressed	2e-76	247		ATMG01250.1	ORF102 , RNA-directed DNA polymerase (reverse transcriptase)	2e-12	61.6
L611id303	CAGCACCCACCTAGAGTGAAGTATGACAATTTTCACACCTTCTTGTCACGGGCAGATGATCCTTCCGGTGTATATGTCATCCATGTCAATGGCTTTAAACTTTGCATCTGGCTCCACAAGGGGGACAACTGGTTGCTGGTTGATACCATTTGTCTACATGAGATGTGTGCTAATCTGAGGATGCTAGACAATATGCTTGAGGATGAGCATTCTGGTTATTGCTATGTATGTCATGCTGGGGATAATGCTGAGTTTGTGGTTTTGCAAATGCGTGGATGTGTATTCTATTTGGATGTCAAGAACAGGACACTCCGTAAATTGGTTGCGAAGGATCAAGATCACTTCACTGATGTCTATCCGTTTATGATGGTTTGGCCTCCCACATTCCCTAAGCTCAAG…		LOC_Os02g18720.1	expressed protein	1e-23	98.2			No hit found.
L611id304	CGAACATTTTCGTACCTCATAATGCGCAGATGTTGATCTGGAAGGAGTAATAGGTATTCCAATGTTGCCTCTCCAGCACGATCAATCTCACAAGCTCTCTCAAAAATCAAATCCAACCCTAGCCTTTTCCAAACCTCCTTCGCTTTTCAAGGAAAAACAAATGCTTTGTATCTTCTACACCCTGAGAGCAGGTAGGGCAAGAGGGCGAGACCTTCATGTGCCTATTAGTGAGTGTTGCCCGACATGGGAGAGTGCCATGTAGTATCCGCCATACAAATTTTTTGACTTTAGCCGGACAAGATAACTTCCATATCTGACACCATATAGGGTTAGGTGTGCTTCGTCCCATCACGTTGGAATATTTTAGTTTGCTCCCATACTGATAGTTCCACTCCACAG…		LOC_Os03g36000.1	retrotransposon protein, putative, unclassified, expressed	2e-49	172		AT4G29090.1	Ribonuclease H-like superfamily protein	5e-16	75.9
L611id305	AATTAGTTTAATTGACATGCAGACCACACATGAATTAATTAGTTTAACTGCCACCCAGTCTGATCGATATACGCGTACAGGAGGGGAGGTGACCGTTTTCCAAAATGGACGGCAGGTGCAGAAGATCAATAACAACAACTCCATGTTTATGCAGTACACAGTTGACGTGTGAACAACTCAGCCCACGTGCACCTAGATTTAACCGAGGGTCGACCAAGGGCGCCGGAGATCCAACGGCCAATATTACACACCATATAGTTCTGGCAGTGCTCTTTGTCAGATGACATGTCGTCGTGAGAGGAAGCAGGTGTCCATACACGGTGGAGATTGCATAAGCCTACGCCAGTAGAGGTATCTGCTGTCGCTGATGGGACAAGGGCGCACCGGGCGGCGGCCCTC…			No hit found.					No hit found.
L610id306	GGATTTGGTCCAGGTGACAACATACAAGACCGTAACAATCAGCCTGTTTTAATTTACTGAAACTGGGTAGATGCTAGATAGAGACGTCATTATCCTTGGTGGTAGATTGGAAGCTTGCTACATGTTTTTCTCAATGGGCATACCTGCTGTTATCTTGCCAAAGCCCAAGTTTATACAATTTGCTTCTCTAACTACAATGTCAGTACATTATGCTAGGTATGTGCCTCTTTAGTTGCCTCTTTCTGCTTTGTTCTGTGTTTTCTGTTTAGTTATGGGGTGCCTTACTGTTGTGCAAAATTATGGCCTAACTTTACTGGGCAGAATTATGGCCTAACTTCACTGTACACTTGCAATCTTTCTCCTGCATGATCTACCAAATGGTGTTAAAATTTACTGGGC…			No hit found.					No hit found.
L610id307	AAAGCCAAGATAAGGAGTCGAACGCTCTCGAGATGTCGAGCTTGAGGAACACCCCTGGTTCTTTTCTTTCCTGGATCTTTCTCGCCACTTGCCTCACCAGCAAAAAATTGTCGTGCAAGTTCCGCCCTTGTATGAAGGCCGACTGGTTTGCTGCCACCACCTCCTTCATCCTCTTTCTAGCCCGTAGAGCGAGCATCTTAGCAAACAACTTCGCCGCACTATGCGTCAGGCTAATGGGGCGGAAGTCCCCAACTTCCTCCGCGTCCGGTTTCTTCGGAATGAGTACGATGTGTGCCCTGTTCAACTTACCAAATCCACGGCCGTCACCAACATACAGCTTCATCAAAACTGCCATAACATCCCGCTTGATGATGTGCCAGGCCCGCTGATAGAAAGCGC…		LOC_Os03g60670.1	retrotransposon protein, putative, unclassified, expressed	9e-58	195		AT1G43760.1	DNAse I-like superfamily protein	3e-08	53.1
L608id308	AAATTGGTAGGGTCTGAGACAATATATAAACATATTAAAACGTACATGACACATATCACTGTGGACATTGTCTATGGCCTTATTACAACCAGCAAGAGAATTACATAAGCGCGTGAGAGCGCGCGCGCACACACACACGTACACACATGCATGACATACATGGATTGACTAGAGGTCGCCCCATATAGTCAACAATTTATTGGAGGTAAACATTAGCATAACTTGGCCATAGATTGAAGCAATCCAACACATGCCGATGAATGGCATCCATGTTGGTAGTAATGCAAGCATATTATTTTAGTACAGTCCTTCCATCTTCGGAGCCACTCCCATTTCATCCATCTTAGCAACCACTGTGAAATTAAGATATCGAACTCCCATTAGCTCATGAGTCAATTT…			No hit found.					No hit found.
L608id309	CAAAGTGGGCAAATACTTCTGTCTGCTGCAGTAGGTACTTCAGTCGCCCTTTCCCTTCTTGTTCTGTGATCAAAACCACGATGAGAATGCAATACACACCAAAGAATATCATATACAAGAATTGCAGAAATTAAACAAGGTCAGACCCACACTATCTATTCTTTCTTCATGGCAGAATATCATATACAAGCACGAATTTTGTTCACATTTATATAGCAACAAATATTTATACACTCATATAGCAGCACTAAGTATATTGCACTTAGAAGAAGATTTGCTTTTACATCCCACCCAACTTAACAATCTAGTAGAGTTGTGATTTATTAATATTGTCTTTCCTTTGCAGGTTCATGTCAAGTCGATCGAGGATTTCGCGCAGCTGGGTTGTTTCGATGAGAA…		LOC_Os04g30720.2	kinesin motor domain containing protein, putative, expressed	2e-11	63.2			No hit found.
L608id310	GGATATGACAAAGGGTCGTAGCAACCATAGTATGCTCTAATATACAGGGGACGCTCACCTTTCCCGTACACAATAACACTTCTATCAAAGGTCTTTTGTGGGTCACTCCCTTCAACCCATATTGCTGCTACCTGAGAAGTTGTTGGCGCATTGTACCTCCGTTGATCAAGCTTGATATCGGTATTTAATGAGATCCTGTATTCATCTAGATTCGGAACAGCACCAAGGCTTTTAAATACTTGAGCATAAGGGTTATGCTCTAGTATTGCCAGAATCTTCCGTATGAGATCTAACCTAAGATTTGGAGACCTCTTAACCCTATGAAACAAATTTTCATCTGTATCATAAATATATAGCTGCAAATGTCGAGGGCCATTATCACCAGACTCCAGATCATCA…		LOC_Os02g47340.1	retrotransposon protein, putative, unclassified, expressed	2e-84	273			No hit found.
L606id311	CACCTTTAGTCAACACACCATTCATCTCACAAAGATCAGAATGTATGAGTTCTAATGGTGCCAGGTGTCTCTCCTCCGCGGCCTTATGAGGCTTGCGAGGTTGCTTAGCTTGCACACATGAAAGGCACTTAGAACCTTTGGCTAAAGTGAAACTCGGGATTAAATCCAACTTGGCTAGCCGCGTCATAACACCAAAACTAATGTGACAAAGACGTGAATGCCAAACTTCAGATTCATTAACATTCGAATGAATATGGTTCACGACTTTATTACAAAAATCTGCGAGGGAAAGGCGGAACATCCCTCCGCTCTCATAACCTTTTCCAACAAAGAGTCCATATTTTGTAACAACTAATTTATTAGACTCGAAAACCAACTTAAACCCTTCTCTACATAGAA…		LOC_Os07g30000.1	retrotransposon protein, putative, Ty1-copia subclass, expressed	1e-104	325			No hit found.
L604id312	CTTTTTGATAGGAAAAATCATCTTCCTCATCAGGTTAATATTGCTGCTACAACTTTGGACTTTGGGCATTTGCATAATCTTCACAATCCTTCTTCTGAGCAGCCTCTGTCTACTAATCATCATTCTACTGATATTTTACCTAAGCAGGGCAAAACGCTTAAATCGGATTTGTTAATTTTTGGGACTAAAATTTTCTCTGATGCAGCATTTAGATCGTCCAAAATCCCAGGACTCGCTCGAGGACATGTGGGCACAGGTATAGGTGTTTATATTTCCATGCCTTCGGATCAAGGTGAGATTAGTATTCAGGTTCAAGCTTCGGCCTCTTCAACGTCAACTCCCCTTCAAGCTGAGGCAGTTGCCCTTTCTTGTGCAGCTCACCTTGCCGCTCAGCTTAAT…		LOC_Os04g30300.1	retrotransposon protein, putative, unclassified, expressed	2e-15	74.7			No hit found.
L604id313	GGTGAATGTTGGAGTAATCTAAACATGTGATAGTTGTGCCCGGTTAGAGTTAGTATTGGGATCAGCGTTGCCGGTGATCAGATTAGGTAAGTTGAGTTAGTACTAGTTGAAGCAGCTTGTGCTACGTGTGTTTGTCCGAGCGAGTTTTGGTTAGTCTCGTAAGCGTCAGTCCGGTTAGGAGTCCGGTCGTTGTATTAGAGTAGGACTAGTCTGAGTCCGGTTAGCTTTGCTAGTACGTGTCCGTGTATATTAGGAATTTTGAGTTCAGGTCGGTGGCGTGGAGTCAGGTCCTGCATCTATATATAGATGGGCAGGTGCGTGAGTTTTATTGTATTGAGTTGAGAAAATAGAAAAAGAAATAAAGAGAAAAGAGGGCACGACAAGGGCCTTGGCTATCAG…			No hit found.					No hit found.
L603id314	ACGGTAAAGCTAAAATGATGATATAGATGCAAAGGTTAGAATAGTTCATCTTAGATTCTCTATGAAATGCTGACAAGATGTAGCAGTACTGTGGGGGCTGTACAACCTGTGATAATCTCTGTGATTATAACACCCAGACTGAAGATATCTGCCTTGCTTGAGATTACACCTTGAAGTAAGTATTCTGGTGCCATATATTCACTGCAACATAATAAAATATAAGAAGAACTGCGAATGTAAAAAAAGAGATGCAAAGTACATGAAGAAAGAAAAAACCACAAAGGTATAAGAGCCATAGCTTACTGTTTCCTGCAGGATTATCAGTGAAGATTCGCATTTGCTGCACACCAAAGAGACTCGACAAACCAAAATCCGCGATTTTCGGCATCATCATAAAGT…		LOC_Os10g12620.1	protein kinase domain containing protein, expressed	7e-26	89		AT4G23190.1	CRK11, AT-RLK3 , cysteine-rich RLK (RECEPTOR-like protein kinase) 11	8e-19	69.3
L602id315	TGCTGCTTTGTCAAGTGCTTGTGTGGTGGTTTCGATTTGACTTAGAAGACCGCCGCTTCGCTCCTCCGGGTTTGCTTATTCCCGGGTCGCCGCTGCTCCCACGATGGAGCAAACGCTTGTCTTGTTTTTCTGTAGCATTCACCATGCATGTCTCGTGTGATCCTTGTGCAGGCCGTATAGCACTAATTGGACTACGGTGGTCTGATGACACCTTCCCTTGTCCATGGAGGATCCTCATTAGGCAAGAACAAGTGCCACCGCTGATCCGAAGCTCGTGCCAGGGGAAGGGATTCTGTCATTGCCTTCTATGTGGGTGGTGAGTGCAGGCTCTGCTCATCCTAGTTCAGCATTCATCATCAGTGGCCCTTACTCCCTCTCATGCCCATCCATATTTGCTTG…			No hit found.					No hit found.
L602id316	GCAAAGAAAAGACTTAAACACAAGAACAAAGACATTGAGGAGCTGCTGAAAATTTTCAAGAGCGTTGAGGATAAGATGCCAGGTTTCAGTTACCAGCTCCAGGTCGACGCACACAACACCGTTAGAAGTGTGTTTTGGACAGATCAGATAGGTAGAGCAAACTACAGCCAGTTTGGGCAGTTTGTCTCTTTTGATACCACCTATTCCACAAACCAGTACAATATGCCATTTGCCCCTGTGGTTGGCGTGGACAACTATGGAAAGACTGTCCTGTTTGGTGCGGCATTGTTAAAGGATGAGAAGGAAGACACATTCAGGTGGCTGTTTCGAGCATTTCTGAGGTCGATGGGGGGTCTGCACCCGGAAACCATAATAACAGACCAGGATGTCGCAATGCGG…		LOC_Os04g44630.1	transposon protein, putative, unclassified, expressed	6e-56	191		AT2G27110.3	FRS3 , FAR1-related sequence 3	2e-42	150
L600id317	TGTCAATAAATTTCAAAATCCATTTCGCCGCCCAGTAGCTACGACCGTTTTTTTAATCGGTACTGTAGTAGCTCTTTGGTTAGGTATTGGAGCAACATTACCCATTGATAAATCATTAACTTTAGGTCTTTTTTAGATATTTTTGATTCATTCAACCGTGAAGTACCATAGGTATCTAGGAAATAGTTACTTCCAAGTGAATCTTCCCTAGATACCTAAAATCCATTTTATTATGATCCATTTCGCGAAAATATAGATTGTACCAAAGATGCTAAATTGTTTTCTTTTTATTCTATCTCGAAAAAGAAGAAGAAAAAAAATTGCAATGGATTTAAAACGAGAGTTTATTCTTAAGTAAATCAATTGGGAGATGCTTCTCTAGAGTGTCCCATATATGTT…		LOC_Os10g21328.1	DNA-directed RNA polymerase subunit alpha, putative, expressed	1e-46	157		ATCG00730.1	PETD , photosynthetic electron transfer D	5e-22	87.8
L600id318	AGATAGAGAAATGCCAATAAGGAAGAATGTTGATTACAATTTTCCACGGCTATGAATAGCCAACACTCGACATGCTAACTACTCGTCACTAGACAACCCATCCACTCTATCTGGTAGCGATTTTCTTGAGCACTTCTTCAGCGGATGGTGATACTCCATTAAACACAATATCATTCCTGTGCTTCCACAGCATCCATGCCACCAGCGAAATCACCGTCCATGTCTCCCTCCCGAGGTGACGTTGGGAGTTTATCTCAGTCCACCATGTCACGAGATTGGCTTCTGCGGTCGGCAGGCACTCGGGTTTGTTCCAGTTGCCAATGATTGGGTACCACACCTGCCTAGCCAGAACACGACCAAGTAGAATATGATTGATTGTTTCAGGCGCTTGATCACAGA…		LOC_Os02g49170.1	retrotransposon protein, putative, unclassified, expressed	4e-31	113		AT4G29090.1	Ribonuclease H-like superfamily protein	1e-11	63.2
L600id319	TCTCCATGTAAAAAGGCATTTTTTACATCAAGTTGGTGTAGTGGCCATCCAAAGTTAGCTGCACATGAGATTAGAATCCTCACTGTATTCATCTTTGCAACTGGGGCGAATGTTTCGTCATAATCAATACCATACGTTTGGCTGTACCCTCTGGCTACCAGTCTTGCCTTGTAACGCTCAACCTTACCCTCAGGATTCTGCTTCACTGTGAAGATCCACTTACAACTGACTGCCTTCTTCCCATATGGAAGATTTGCTAGCTCCCATGTTTTGTTCTTTCTCAGGGCCTCCAACTCTTCCCTCATGGCTTCACACCACTTTGGATCTTGTCTTGCTTCTTTCCAGTCTTTAGGAACAATCACGGCTTGAAGTGATGCGACAAATGCTCTAAATGAAGGT…		LOC_Os05g33120.1	retrotransposon protein, putative, unclassified, expressed	7e-81	248		AT4G23160.1	CRK8 , cysteine-rich RLK (RECEPTOR-like protein kinase) 8	1e-42	152
L598id320	GGACAGTCTGCCTGCGCATAGGCTCGCTGCTCGTCTTGTACTTCATGGCCATCTCTTTCCGGGGTCCCGACCTCCACGTCGCACAACTCACCTTACAGGTTCTCGGCGGCAAGGGACGAGGCGCCCAGCAGAATCAATCTGATCTTCACCGCTGTCGAGCATGTCCACCGTCCAGGCCGTTAAACTATGAATAAATCCCAGCATGTCCGCCGGTCATGGCCGCCGCCACAACCCAATGTCCATCGCCAATACTTAGTTGCACGAAGCTGCAGCACGATGCCGCACTGTCACTGTTCTTCGTCATCCTTGCCATCTTCCTAGCGGTACATGTCCTCGGCCTACACGCGTCGCCGGCGGCAAGATGGATGTTACAGGCTAAAGGCCATGAACTCGTGGATC…		LOC_Os04g51830.1	OsHKT1;4 - Na+ transporter, expressed	5e-09	42.7			No hit found.
L597id321	CTAATTTGTATTCCGCTATTCCGACGAATATTTTTTTAGTCTTGCTTATCTTTATCTTATCTTATTTTCCTAGTTGTGCTAAGTAATGTGCGCGGTACAAAGTTCCTGGTAGAGAACTTCTTTGAGTCATCCTATTTTTCTGCTCATATGAAGGAAATTAATATGCGATTTTCAAAATAGGGGAATCCAAATGAAACCCTTTTTTTGCTCAGTCTATCTGGAATGCTTTTGTATAATTAGGAATTAATTATAAATAGGTATTCCGTTTCATCTAGGAAAAGAACCTAAAAATATTCCTTGACTTGAATAAAATCTGGAGTTGTGTTGTATAAGTGAGCATGAATTTCTTATCATTCAATGAGCATCTTGTATTTCATAAAAATTGGGGGTTATATAATC…		LOC_Os10g38212.1	NADPH-dependent oxidoreductase, putative, expressed	7e-56	175		ATCG00420.1	NDHJ , NADH dehydrogenase subunit J	4e-47	152
L596id322	TTTTAAGCACTACTGAACTAATTGGATGCCATCTTAAATTACCTTCCCTTTGACATTATTGTACAGATTCCTGAAACACTGTCCAGAATTCCACTGCTACAGAATTGAAATTCGATAGCACATGGTAAACCAGCTTTGATTCAGCAGGGTTATCAGCTTAGATTCGACTATTTTTAGTTCCTACAAGAGCAAATGATACGCTTATGTCAGTAGTTTTTAGATATATTCACTGGCTTCAGATTCTGCTGATGGATTTTTATGCTCTGTTCTGCTTCTAGAGCTTGTGAATGATGTTCATTGTTGTTTGAAAGATGCACTTTTTTATGCCTATATGTAAACGATGCAATTACTGGCTGAGAGATACACTTATTGGTGCTGTTCTGAAATGATGTTCATTAC…		LOC_Os02g57590.2	rRNA 2-O-methyltransferase fibrillarin 2, putative, expressed	1e-12	65.5		AT5G52470.2	FIB1, FBR1, ATFIB1, ATFBR1, SKIP7 , fibrillarin 1	1e-12	65.1
L594id323	TAGAGTGTAAAGAGTTTAGAAAGTTATTCCTTGCATTTGTCTTTGGTGATGAGCAATATCCAAGGGATAAACAATTTTTGCTTGAGACTGGAGATAAGATAATGGAAAAACTAAAGGGCTCCCCTCTTGCGGCAAAAACGGTTGGTAGATTACTGAGTAAAGACCTTAGTTTGCGTCACTGGAAAAGGGTCCTAAAAAGTAAAGGATGGGAGAAGCAGAACGATGACAATGCAATTATGCCTGCCTTGAAGCTTAGCTATGACTTTCTTCCTTTCCATCTGCAACAATGTTTTGCCTATTCTGGATTGTTTCCTGAAGATTACAATTTCAGAAGTGACGAGCTGATCAGTCTATGGATTGGACTAGATATTTTGAAACCCAATGGGCAAGACCAAATAT…		LOC_Os06g49360.1	NBS-LRR disease resistance protein, putative, expressed	1e-70	227		AT3G14470.1	NB-ARC domain-containing disease resistance protein	2e-28	111
L594id324	TTGTTATGAGAATTTCAGCAAACTATAACTGCACAGAAAGAACAGGAACAGATGGAAAAAAGTGGTCGTTTTCACTAACCATCAAGTGATACAAGCAGCAGCAAACAGTTTGCTTCTCCTGGTCCATGTTCCGGAAAGCTTCGTTAATGTGTTCTGCTACAAAGAGGCAGATGTTTGTATTCTTTAGCATTTGATGATCTAGCACAAGTCCATAACACTTTGGGCTGAGCTTCAAGGCCGTGGTTGGTGCTAGAAAAGTACTGAAGGCAACCGCAAGCCAGGCCATAAAAAATGTGTCATCCGTTCTTCCAGCCATATGCTCAATCATCTTGAGCCATGTAGTGATCTGGGGATGAGAATTTCCAGTTATGTTGAAAGCCTGTCTGAATCTCCTAGTGG…		LOC_Os02g16220.1	expressed protein	3e-23	97.4			No hit found.
L593id325	GAATTAGAATTCTAGTAATTAAATTAATTAAACTTTTTTGGAGGTTGATAGTTTATTTATTGAGGAAGAGTCAATCCTTCTCTTCTCACTTCAAGATTGATCATCTCGAGCCATCCGTTGAGGGTGGAAATTTAAGAATAAATAAGTTTTAAGCAAACTTGTTTAGTCGTCTTTTTCAAACTATGTTTCATTCATATGATAGAATTTTAATATGGGTTTAAATAAATTGGATCTTGGCGGAGGCTTCCCGGATAAATACTTACTTTCTTTTATCCATATTGCTCCATAGATAGCAAGTTTTAATTAGTATAAAAAAACTAAACCAATGACTATTCATGATTCCATCCATATTGGATCAATTCTCTATACCACTTTGCAATGAAAAGAGGAATGTTTGTT…			No hit found.					No hit found.
L593id326	ATTGTTCAGAAGCTAGGGAATGTCCATTATATATAGATGCAGAGAAGCTTCGGCCGTGGTGAAGGTCAACCCCTATATTTTAATTGGAGGGCCAAGAGATAAGCTAAGCTGCAAATTATGAATCTGCGTCGAAAATTGCACCACATTCAGCATAGGGCAGGAGACGCCTACCCTAATGAATATGTTATTCTCACACCTCATCACTTGCTGAACTTGTAAATCATTTCCGTGAAAACAATCAAACGGTTTTCAGCGACAAGTGATACAAGGAACTAAACTGGGTTTCAGCTCTACATGGGCCAGAGTGGACTTGAGCAAATGTGTGTATGTGATGTGCCCCAACAGGGTAAACTTATTAAGATATACTCCAATCTTCATCAAGTTGCAGTTTTGAAACGT…			No hit found.					No hit found.
L592id327	ACAATCCAATCCAATCCATACTTGTGGAGTGCTCAGTTCAGTTCCTGATTTCTCTCAAGCCTAAACCGGAAAAGGAAACCTATTACCCGGGGTCCCCCCTTTCGGCTATCTCATCTGCTGTTCCTCGACTCTCAGGAAGGTAAGATCATCAATCAATAGTAGGCTGCTGCTCTGTGCAGTTAAAGATGGGATCCAACCTGTTCTGTTTGCTTGTTTCCTATAATCTGTGCTCGATTCCATATTTCTGTATCCTTCGATTCCCGGGACAGATCTGATCTCCTTTATACTGACCTCAAACAACGAGCGAAGTCGAGATGTTGATGAGAAAGGGGCTTTTCTCAAGGCCAAAGAGTGCTCTTTGAAGGCTACTATGCATCCTTACGAATACAAGAGTGGTTT…			No hit found.					No hit found.
L592id328	ATTAATTTCTGTTTCGGTTGAGAAATGGGGCACTCCAAGGTCAAGAAAATTAGCAAAGGTCATGCCCAATTTTCTTGACCTAGAAGGTGCCCGATTCTCAACCGAAATAAAAATTAATTTGCTTTAGTGGTTGGATTAGTTTAGTATTTTTTTCACACACTCAGACACCCTTGCTTGCCATGTGTGTGAGAGAGATAGTGAGAGGAGACAAGAAGAAGGGGGTTAGGAAGATGTTGCCTGCTCATCAAAGCTAACCATCTCCCCCTTTTCACCCCTTTTCCTTTGTCTTTTGTGGGTTGCAAGGAAGCTACTGTCTTAGCTAGCTTAGCTTGTGCACAAATCCCAGTGTTACAATCTAGAAAATTAGCCTGCAAAGATGAGGTCCCATGCTGGCTGTAC…		LOC_Os02g34770.1	receptor-like protein kinase 2 precursor, putative	3e-10	59.3		AT1G35710.1	Protein kinase family protein with leucine-rich repeat domain	2e-08	53.5
L590id329	AAGCGTCCTTTCGATTTAGTCCATTCTGATGTATGGGGTCCGGCCCCTTTCGCTTCGAAAGGTGGTCATAAATACTATATTATTTTCATAGATGATTTCTCTCGTTACACATGGCTTTATTTCATGACTTCTCGTTCTGAGGTGTTGTCTATTTATAAGCGTTTTGCTGCCATGGTTCATACTCAGTTCTCTTCACCCATTCGTGTTTTTCGTGCTGACTCCGCTGGCGAGTATATCTCTAAGATGTTGCGTGGTGTTCTTGCTGAGCACGGGACTCTCTCTCAATTCTCTTGTCCTGGTGCTCATGCTCAGAATGGTGTGGCTGAGCGAAAGCATCGACATCTTCTTGAGACGGCTCGTGCATTGATGATTGCTGCCTCTCTCCCGCCTCATTTTTGG…		LOC_Os10g29650.2	retrotransposon protein, putative, unclassified, expressed	3e-93	298		ATMG00710.1	ORF120 , Polynucleotidyl transferase, ribonuclease H-like superfamily protein	4e-11	58.2
L589id330	AACAAACTTCATTAGAAACTGAATTCACCCAAATCAACATCCATACTCTGAAAAAATACACACAAAACTATTTGCTAATGGGCATGAAGTGCACAAAACTACACTGCGTCGCGGGCAAGTGAAACTAAAGTGAGCTGCCGACAGGAAACCAAGGTGAGCTGCAAATACACCAAACGCATCCCATGGAGCTTCTTCATGTGCACTCGCGCACTGCACGCACACATGCAAGGGACTGCGGTGCACCCCGAACCTCAGAAAAAACAGAACGGCGACCTCCTGCGTCAAAACTGGCCATGTCAAAAAAATGGTTAAACTGATCCACAAAAATAGTCATCATCGAAGTGCGCTTAACTTTTTTCATAGGAAAAAACAAATGAATGCGATGAACTACAGCATGGG…			No hit found.					No hit found.
L589id331	ATTCTAGAGTATAAGGAGTATACTAATATCACTCGTTTATTCCATCTTGCTTGTAAAGCTGAACGTGAAGTGCAGGATCGACAGGCATTGGCGCGGACTAACTTTTCTGCAGGTCGACCTTCATCATGGACACCACGTGCATCATCTACTTCCACACGTTCTGCTACACCGGCGCCTCCGTCGGCTGCCACCTCCAACCGTGATACAATAAAGCAGGCACAATCACCACTATCTGCCAAGAGCACACCTTCTGGGCCTGCAAAGAGCTCTTCTTCATCCATGGCATCAACAGGGCAAACACATGATATTATTTGTCGACGTTGCAAGGGTGGAGGTCATTATGCGAGAGAATGCCCATCTAAGCGTGTGATGATTGTTACTGAGGATGGTGGGTATGAG…		LOC_Os02g23822.1	retrotransposon protein, putative, unclassified, expressed	4e-58	192			No hit found.
L587id332	ATGAATTCTGAACATTTGCAAAGAAACTGTTGCTCCTTTGGATCGATGCCGGAGGCGGGACTGACTGACTCACCGTTGTTTCTTCATCCGCAACACGTTCAGATTAACACCGAGGCTCCCTGCCGTTCACAGCGTCTTGCCAAGTACAATACTACAACCAGGCAAGTAGCTCTTCTTGTATGTGGTGCTGAAGCAATGCCGGCTCCTTTTTTGGCCAAAACCTTCTTGCAAATGATTTAATAAAGTATTTAATCCCATGGTTCATTATTCCGTTTAGTGTAATCTGTCCATTCAAGCATTATCTTGTTCATGCTTTGTTTCAGCAGCGTTTTGTTTGTTTAAAAAAAGTCACACTAACAGTTTTTTCTTTTTCTAATTGGAACAGCTTCTGAGGATCGA…			No hit found.					No hit found.
L587id333	GGTTGTAAAAATAGGATGAGCAGCAACTTTCTTGTCAACATGATGGCCTCCTGAAAATAATTGAGACCCGTCCATCACTTATTTATGAACTACTTTTCAGTGTCTTCTATCGATGATAAGTGAGCTACTTTTTCTTTAGAGATCGCCATCTCATTGGCACTAACTTGTATAGCACACAGTTTCCCTTCCCAATGCACTCGTAATGCATAGATAGTCCCTCCTAATCATTTTGTGTTCGTTTTTTTGTCATGATTCAGATCGAATTTCCGACATCAGAGACACGTATGCTGTTAATCAGGTGCTGAAGGTAAGATCAGGACACAAAAAACATATGGGATTTAATAATTAGCAGTTTATGTGCGAAAATACTTATTTTCCAGGAATCTAGCTTCATGTAAG…			No hit found.					No hit found.
L586id334	AAAGCATCAATTAGGCATTTGACAATCCTGAATCCTAGGAAAAGGGATCAATATCCAACCTCAAAATCAAATGCATGAAACAGTCCTGGTACAAAGCCACTCACCATGGTCCTCATGTTCTCGCCACCGACGACCATTGTGTCAACAGAAGATCGTAATGGAACCTATCCCTTCTCTTCCTCCCCCTGCTACCTCCTCCGAGTCACCACAAAAGCTCCTTGCATCGCGGATATGCTCATGTATGAGGTTTTCGCTACATGAAAAGTGCCAAAAGGTCACCACGTTTCCTTGGTCACAAAATATTATAGGAACTATCTTTTGCTGAGCATTTTATATAGCTAGTGAATTAAATGACGACTTGCATTGCTGGGACACCATCACAGATGTATTTGCATCAAG…			No hit found.					No hit found.
L586id335	GTTACTATATAAGCCGAGTTCCGCCGACAACAGCACGGTTTTTATATACATATATAGGCCGGTTAACTTAGGCACACGGCTTATATATCCTGCTCATGTGTCCAGATGATCTATAAGCCGGGTGCCAAGCGCTGGGATACACGGCTTATATGTTGGCCGCAGCCATATGGCTTATAAGCCGCGTGCCAGATAGCTGGGGTACACGGCTTATAGTCTATAAGCCGGGTGCCAGGTGCTGGGCTACACGGCTTATAAGTTCGCCGCAGCTATATGGCTTATAAGCCAGGTGCCGGATAGCTGGGGTACACGGCTTATAGGCCATATAACATTTTTTGGTACTCGTTTCAGGGAGCAGCAACAACATATATACAGTAGTACATCTATCCAGCAGCACATATA…			No hit found.					No hit found.
L585id336	ACGAGTTATGAAAATGCAAGAAAGGATACTAAATCTCGTCGTTAACTGAATTCTGAATAGAAAGATTAAGAAGAAAAAAAAGATTCAAAATAAAGTAAAGGTAGGCGGGGAATAACCTTATTTATGACAAGTTTCAAACTAGTAAAGTATATCCCTAGGATAAAGAAGAAGAAAAGTGGGCTAAGGAAACTCGCAAGGAAAGTTCCAACCGATCGTCTACTTAAGTTCGAGAGAGTTTTCAAAGCACAAAAACGTATCCCTATGTCTGTTTTCAAAGCACAAAGAGTTCTTGACGAGATTCGCTGGCGTTACTACGAGGAAACTGTTATGATACTGAACCTCATGCCCTATCGAGCATCTTATCCCATCTTAAAGTTGGTTTATTCGGCAGCCGCAAAT…		LOC_Os09g24414.1	chloroplast 50S ribosomal protein L22, putative, expressed	4e-97	279		ATCG00810.1	RPL22 , ribosomal protein L22	1e-39	133
L585id337	TGACCAAGAGAAGTTGAAGCTGCATAGATTATTTGGATCGCTCCTATTATTACTAACCAGGGCGAAAATAGATAATGAGCATGAGGTAACAATTCCATGTTGATCCGAATCAATCCATATGCTCCCATCTTTAATAATATTCCCGCTAAAAGCATACATGTACTATAATGTGCTTCCCCATGGGTATCTGGTAACCACGTATGTAGGGGTATAATCGGCAATTTGACAGCATAAGCAATAAGGAAGCCAAAATATAAAAGTATTTCCAAGGTTGCAGGGTATGATTGATTAATTAATCTTTCCAAATCTAATCCTGGTTCGTTGGAACCATATAAGCCCATACCCAGAACTCCGATTAAGAAAAAAATGGAACCGCCTGCAGTATACAAAATAAACTTT…		LOC_Os06g46435.1	NADPH-dependent oxidoreductase, putative, expressed	1e-135	387		ATCG01050.1	NDHD , NADH-Ubiquinone/plastoquinone (complex I) protein	1e-117	341
L585id338	TGGGCGAACATTCACAGTTCTTCTAAGGAATGATCACAAGCTAACACTGGCAGGGCAGTACGAGGGGTTCAATGCTTCACTCCTTGATCTACTGTCGAAGGAACCTGCTCTAAAGAGAAAACATATAATTGGGTCTTCCACCAGCAAGCAGCATGTCTTCATTAGAAATAGGTTCCTATCTATCCTTCAGTCTGTGGTGCTTGAATATGTGAATCTATTTGCATCAGGAAGTTGTTTTGCATCAGATATAAAGTTGGACAATGTCCTCATAAGAGGACATCAAATTAAGATATATGGGCTTATGGTCAGTAAATATGCAAATGAATTGGCAGTGGGAAACGTGAGACAGCTTGAGTTCCTTATTAGGTCCTGCTTCCCTTCAACGCTGATACCTGAGGA…		LOC_Os01g05530.1	expressed protein	1e-22	95.5			No hit found.
L585id339	TGGATATTGGGGCTGTGCCGGGCAACAACTCAATCAGAAATTCAATGTCCCTGTCCGGTGGCATTCCTGGTAATTCCTCCGGAAACACATCGGGAAAGTCTTGCACTACTGGCACTTCCTCCTGAACAACTCCCGTGAGGGAATGCACCTGATTCTTCATCTGGCTATGCCTGGCTACATACTTGATCCTCTTCTGCTCCGGGGTGGTGAGCAGAATCGACTTGCGGGCACAGTCTATGTTCCCTTCAAACTTCGTCAACCAATCCATGCCTAGGATTACATCCAAGGTCTGGGTTTCCAACACTATGAGGTCTGCGGGAAATTTATGGTTCCCGATGTTGAGGGTTGCATGACAGCCTAAGCCTGCCATCATTTCTCCTCCTGCAGAACTGACGCGAA…		LOC_Os08g38940.1	retrotransposon protein, putative, Ty3-gypsy subclass, expressed	9e-53	182			No hit found.
L585id340	GTGCTGGCGCTCCTGGTTCATGGGATCCTAACCGCGATGGGGAGATTAGATATTATTCTTTCGTAAGTCCATCCAATGGAGATAGGTTGAGGAGAAAGAAAGGAGAAAACTAAAGAGAAAGATGGACAGTAGATTGACAGTATCCGAATCAAATAAGAAAAAAACGTAGCTATTTCATCAAATCCCGATTGTGTGGGTGTGAAGTGGAAAAATCCCGTTCTGGCTGGCAGCGGGCATAGGACTGAAAATCCTCTTTCGCCGGGCCTTTTGGACTCGAAATCCAAACGGAGAGAGTGGTTCGAATCCACCTCAGAACGAACAATGAAAAAGGCGTCGAGCGGGTGCAAGCTCGAGGAGCTAGGAAGGATGGAAGAAAGCTTGACCGTTTTTTCACTGAAC…			No hit found.					No hit found.
L585id341	TATTAGCATCAACATTAACAACATATGTTTTCAATCCAGAAGTAACTTGCCACAACCCTTGACCTGCACATACTGGCCTAGAATGCTTTGCCCTGGTCTTCTCAAGTTCCAACTTCTCTGCATAGTTTCGTGTGATCTCCCAATTTGAATTAACGAGCCCCTCTCTATTGCTGTTGTATCTGGCCATTAGCTTTGTCCTAATGTTGTCTATCATGGTTTGAATGGGCTTGTCTCTAGTTTCTAGGATATACTTGTTGAATACTTCACTTAAGTTGTTCACCACTAAATCTGTTTCGCAATTTGTGTCCATGTCATGCCTTGCCCAATGCCTAGGTGGAATTTTGGACAACCATTCCCATGCACTTTCACTCTCAGCCTTCAAGTCACTCATAGCAACAT…		LOC_Os08g16770.1	transposon protein, putative, unclassified, expressed	3e-79	249		AT1G49920.1	MuDR family transposase	7e-07	48.9
L584id342	TTAATTGCTGGCAATGTCTATCTCAAAAAAATAAATTAGTTGCTGACAATGTCAAGCAAACAAGACCGGGCAAAACAGCTTACATATTTGGAGAACGAATCCAAAGCCGTCAGCATCGGAGTACTGGCCTCTCGATAACTAAAGTCTCGGCGAGTATATTGTCGACGGAGATAACAACAACATGTTAGCAGAGATCCTTCTACTGCAGGACAACGTCTCCGTTCTTGAAGTGATGTTGCCCGATCCCAACCAACATGTTAGACTCGGCATTACCACCGCCAGGACAGCTTCAACCAAGACACAACAGGCCATCCATGCGTATGTCGACGCTGATTGATGTGATAAAAAATGCCGGATCATCGGTTTTCAACGGAAGAACTTTAACTCATCACAACTTTA…			No hit found.					No hit found.
L583id343	TGGTAAAATTCAATCCTCTCAATTCCTCGGCAATCGCGCCAAAAACTCGAGTTCCTTTTGGATTGCCTTTTTGATCAATTATAACCGCAGCATTGTCATCATAGCGGATTATTATACCGTCTTCGCATTTGAACTCTTTACATGTACGTACAATTACAGCTCGAATTACTTCGGATCTTTCTAGAGGCATTTGGGGCAATGCGTCTTTGATTACAGCAACAATAACATCACCAATACGAGCATATCGCTGATTACCAGCAGCTCCTATGACTCGAATACACATCAATTTTCGAGCTCCACTATTATCTGCTACATTTAAAAGGGTCTGAGGTTGAATCATATTATTTTGATTTCAATTTGTTATTTCAATGCAAAAGGATGAAAGAAATATTGTCTTTC…		LOC_Os10g21342.1	chloroplast 50S ribosomal protein L14, putative, expressed	5e-73	217		ATCG00780.1	RPL14 , ribosomal protein L14	1e-58	180
L583id344	GGATATAATTTTTGCTCAGCCAAATATCAGACAAAATCTGAAGTAATAACTGAAATTGAGAAGGCCATAAGAAATCACTGTGCAGCTACATCTTCAACTATACACATAACATAGCAATATTGGGCACTACAGGCAAAGATATGATAAGATGAAGATGCTCCTCTGATCGTCTGAACTGACAAGCTGACATATAACAGTCATTTTTTCTTTGAGAAAATTTAATAGATGCACATCACTGCAAAAAGATTGGGAAATTTAATAGGTCGACAAAAAATTCTGAAAAAAAACAGTCAATAAAATAGGCATATGTCAAGGTTATTTGCATCAACATAACAAATGATATACCATCAAAAACATCATCTCAAATATCAAATATGTAAGCTTCACAAATTGCCTATG…			No hit found.					No hit found.
L583id345	TATCATAAGGAATTCGAAGAACTGCTTCAAATACAGTATCGGGAAGCACAGCTTGGGGAACTTCAATATCGACGGGCTTGCTAGCTAAATGGCAATTGGCACATACAATTCGTCCAGTTGCTTCTCGTGGGTTTTCATAACCCTGCTGCGCAAAAATGGGATATGCATTTGAAATAGATGTCCGAGTTATTACGTATATCATGATCGATACAGAAATCGATCGAGTTATCTGTTCCTTTACCCAAGAAAAAGTATTTCTATTTTCCATGTCCAATCGCAGATCCCAGAATTTCTACAATAAATTAGATAGGTAGCTAAGCTAATCTAGTTCCCTATACACGAATCTGTTGTCATTCTACTGCAACAGTTGTACTGCAATGATGAATACCTTAAAGTAGG…		LOC_Os10g21290.1	apocytochrome f precursor, putative, expressed	2e-55	179		ATCG00540.1	PETA , photosynthetic electron transfer A	1e-47	158
L582id346	AACGACTTCTTGTAGCTGTTTTCAGTTTAAAAGGACCGGAGTATTGTGTGCGCATGCTTTAAAAGTTCTTGACTTGATGAATATCAAGTTATTGCCAAACCATTATCTTTTAAAGAGATGGACCCGAGAAGCAAAATCTGGAACTATACAAGATACCAAAGGAAGGGATATAATTGAAGATCCAAAATTGGATGCTATGTTGCGGTACAAGTTTGTTTCTCACAAATTTCATGATTTTGCAAGTGAAGCCGCAAGCGATCCGGAATGTATCTTGTTGGTGGACAATGCATTGGACATCCTTGCCAAGCAAGTACGGGAAAAACTGAGGATATCTAGAAGTATTTTGAGTGAATCCTCTAATGTGCAGCCTAATGTTCAACAAGATGAGGGTTTGCTTAG…		LOC_Os03g16540.1	transposon protein, putative, unclassified, expressed	1e-47	163		AT4G38180.1	FRS5 , FAR1-related sequence 5	3e-12	64.7
L581id347	ATACCCCTCCTCCAGTGAGGCGCAGGCCTTGCAACAGCAAAATTAAGAACCATCAGAATGAGAAAAGCCAAGGATAACATCACAAGAGGTAGACAAAACAGAAATTTGCATGTAATCATATGGTGCAGGCTTACCTTCCTGATTGCGTCCATTTCATGAAGCAGAACATGGCTGAATTGGCCTTCACTTACACCATCCCTGTAGTACATGAGAATGATCGGTCAGGCAGTTCCATTGAATGGACGGGATGAAAAGAGTGTCATGAATTTGTGCACACACCTGTAGAAGAGTATCCTCTCAGGCCTCCGGCCTGTCTTCCTGCGGAAGGCAATCAGTAACTCCCTGTAGAGACAATTATGTCAGGTTAGCAGTTGATCCACAGGACAACTGCTAGCAATC…		LOC_Os03g58600.1	PAZ domain containing protein, putative, expressed	8e-33	81.3		AT2G27880.1	AGO5 , Argonaute family protein	5e-26	76.3
L580id348	GAGGAGGAAAGGGCTTACACAGGGGAGAGGAAGAGTCCAAAGGAGATGACATTGCCAATGATGCCGACGATGTTGCGGGCCACGTCGGCGGAAACCATGATGCTCAGCAAGATGGATCGATCGATCGCCGGGAACACAACTCGATTGCTCGGGGGAACAAACGACTTGAGGAAGGTTGGTTGTGATTTGTTTGGGGCGTGGGTGGCCGAGCTTATATAGTAGGGGGTACGCCTTCGCCTTCCCCAAGTTATATCCGATGAGGATATTGTTAAGGGTGGCCAAACCTTCTGATTTGGGTGCAGACCGTATCGAACTCCATCTCTGGCCGTGCTCCCGTACAACGGCCGGCCGTATCAATTTCTTCCTCGTCACCTAGCCAAACGATCGCCCAGCTGCTAG…		LOC_Os01g42090.1	nodulin MtN3 family protein, putative, expressed	3e-07	50.1			No hit found.
L580id349	AGTTTACTAGAGATGTTAGAAATTTGATGGTTGTTGGAGCAGTTGTTTTTAGCTTTGACTTTCGACCATATGTTTCCTACTACTACTACTATGGGTTTTCCGTTGTCTAATTGGTTATTGCCTGAACTGGTTTGCAGAAACGAGGACTACAAAACAAACAGCGTCTGCGCGTGAGGTTGTCATCTCTGGTGGCAATTGGGATCTTTCGTCAAGGAAATCGACGGGGGCGATTGGTGCATCGTCTGGGTTAATTTTGCTTGTGACGGGACTGAGGTGTGCTTTGACTATCAGGTTGGCATTTTAAGTATAGCTTATGTTGCTTCGATAGGTGGGAGCGTTGGATATTGCTATCAATTTCTCACGCGTTATTGGTGGACCCTCAGGTTCTGGGTGTACGAG…			No hit found.					No hit found.
L580id350	GTTGCCTGGTCCAACTCCGCGTAGGAGAATCGGAGAACCACGCCAGGGAATGGGCCGTCTTCGCTCCGGGAGACGAGCGGACAGCTGCACAAAAACCCTGCGCCGTGACAGAAAAATCAGAGTTGAAACAAGAACCAAGACTGACCTCCTGAATAGAGAACTCTGAAGAAATTCGGACAAATAACACAGAAATGTTTTGCCTTGCCTTTGATGACACTGAGCCCGGGTTTGGGTTTCAGTTGGGTAAGGGGAGAAGATCGGTGGCTAACGAGGTTCGATCTGCTATTCCAGCTGGCGTACTTGTCAAAAGAGTGCATCCTGGAACGCGGAGAGAGCGCGTCCTTGCGGCGGAAGTAGTACGCCGTGGTGCCGACAAAAGCAACAGTGGTGAGAACCACA…		LOC_Os02g02040.6	protein kinase, putative, expressed	2e-47	162		AT2G28250.2	NCRK , Protein kinase superfamily protein	1e-07	50.8
L579id351	ACTTATTAAAGCCTGATTCACATCATTGTGCTCAATAAAAGGAATGAGAAATATAAAGGTCAGTGGGGAGCTTCCCTCACTGTCATAATTCCTCAAAAAAAAGGAATGGAAGAACCCCCAATAGAAAAATATTGGAAGATCTCTGTAATTAAGACATTTTGGCCTCGATAAGAAAACCAAAAATAATGTCTAGCACTATTTTTTTTCCTTGTGCTTGCCCTCAATTCAATTTTCATGAAAGAAAAGATATTCAATCTCATACTTTTAACGCTAAAACATATGATTAAATGATCCAGAACATGTAGCGTTACTCCAATAGATATTCATCAGTACATCATCAAACTGTTCTGCCTGCACCGCGTCATTGACAAACAACATCTTTGATTTGAGCATCCGCAA…			No hit found.					No hit found.
L579id352	AAAAAAAAGGTCACTTATAAAGGATTCAAATTGAGTCAAAACAACAACATAACTACATAAGCAACGATAAAATTAGTTGTTTGCATCACGTTCACAGATTCCTGGAATAGCAGTGAAACAACAAAGTAGTGTACATGCCATATGAGCAGGTTGAACGACACAGCAAAGTAAGTAAATTAACACTAACATCATGGGAGGTAAAATTAACTCACATTGCCTTGCACGCCCCGGGAACATGGTACTTGAAATGCATCTTGGCCAGCCAACATCTCGCGTGAGTATTCATATTGTCGATCTCTAGAGCCAGCTCAAAGTTCTCCTTTGCGCCCTTCGACACCGAGAAAGAATCGCACAACAAAAAGTTAAAACCCCAACAACAGGTCACAACAGAATGGTTCC…		LOC_Os02g10820.1	Sel1 repeat domain containing protein, putative, expressed	5e-38	92		AT2G25570.3	binding protein ( Tetratricopeptide-like domain)	8e-29	76.3
L578id353	GCTTCTCCTTCCCCTGGACACTCCAAACTCCTCCGAGGCCACCTTACGAATGCAAGTCGCCATCTTCATCCACACATTGTCCGCATCCCCTCCTTCCTCCCAAGGGCCCTCCTTAAATACCCTCTCCTTGAACACCTGAGCTACCTCCCCCTTGAGCTTCCACCACTTCGTTCTAGCGACCTTGGCACGCTTATCCCGCTGGACACGAATCCGAAAGCGGAAGTCAGCAACCACCAGCTTATGCTGGGGTACAACACTCTCCCCAGGTATCACCTTACAGTCTAGGCACGCACGCCTATCTTCTCTTCTCGAGAGGATGAAATCAATCTGGCTAGAGTGTTGGCCACTACTAAAAGTCACCAGATGTGATTCTCTCTTTCTAAAGAGGGTGTTAGCTAC…			No hit found.					No hit found.
L578id354	ATGCATATATCATAAAGAAGGAGTATGGAGCCGGTAGTGGGAATCGAACCCGCAACCCCAAGGTTATGAGCCTTATGAGCTACCAAACTGCTCTATACTCTTAAACTAAAGAGGGGTAACTAGTGGATAAAAGAGGGTTGGATACGCCCCTCTACCAATATCTATACAAATAGAATAGTCCATTTATACAGAATGGTAAAGAGGGCTCCTCTATGATTATCAATTCCAGAAATCCATACAAATACGAAAGGGTATTTTATCCTTACCAACTGGATCTTGTTGCACCCGGTAACAAACATTCATAAACCATTTCTCGAAGTACGTGTCCGGATAGCCCAAAATGTCGATAGTTAGCTCTAGGTCTTCCGGTCAAAAAACAACGTCGATGAAGGCGTGTAG…		LOC_Os10g38238.1	chloroplast 30S ribosomal protein S14, putative, expressed	1e-64	195		ATCG00330.1	RPS14 , chloroplast ribosomal protein S14	2e-50	158
L578id355	GCCGGATAGCTTGAGGCTCTGCAGGTTTTCCAGAGCTGTGGACATGCCATCCAAACAGCCATTTAAGCTATCACCTGACCGCACTGACAACGATTCAAGATGGCTGAGACTAGAAAGGACCGAACAGAAACCCGGACCATTTCTCTTATTGATGCCGACCACTCCTAGCTTCTGCAGGCTTGTAAGGCCTTTTATCTCTTTTATAACGTCATTTCCCCAGGCAAGGTGCACATACCGCAATGTACGCAGGGCCTTCAGTTTTCTAGTCCCTCTTGGCACCTTAACACCGGAAGAAGCTATGCCCCTAATGATATTAGGGTACAGTATGCAGCAAGCAAGAGTGCAAACATCACATCTATCAAGATCATCTTCAAAAAACTCATCTGAGCAGCATACTAC…		LOC_Os08g42670.1	resistance protein, putative, expressed	1e-45	161			No hit found.
L578id356	CTGCAACTTTGATCCTATGATAGCAATATTTATGAGCTAGCACAACTTCTCCATATCCAGAAGGCCTCAAGAGATTTGACGTTGCCCTGTAAGATCTCCTTAATGCATCTAGAAGTTTAAGTGCACCCTTTTGAAGTTACACCCAACCATGTCAAAAACTTTTAGATGACCTCTATTAAATGACTGTCAATGATACTAGTATATGAATGAGTACTAGAAGAAAAGAAAATACCTCTTATGTTTTAGGTATTCTCTTAGGCGGTCAATGATGTCTTGCAACTCTTGAGCATGAGAAGAATCCTCCATCCCAAGCTTTAATTGTAGGCCAGTCAGAAGACTTTTAACATCAGGTCTTTGAGAGACTGGAACAAATGCCTTGCAGTTAAACTGTCCTCCAAT…		LOC_Os08g10440.1	NBS-LRR disease resistance protein, putative, expressed	2e-39	144		AT3G50950.1	ZAR1 , HOPZ-ACTIVATED RESISTANCE 1	5e-10	58.2
L577id357	TGTATGCTGCCCGAGCAGAGTAGTAGGTGCCGCCACCTACTGTCCATGCAATCTGATCGGCCACTTGGTTGTCGAGGGTGATCCCCGAGAGCTGGAGTCGCCGCCAAAGGCGCAGGTATTCAGTGATGATGGATGTTGTGTTGCCGTGGCGCAGATCGCTGATCCACTGCTCGTTGGTGAGCGCTGCAGCCACCATGCGGTTCTTGCGCCTAGAGTGCTTGAAAAGGTCCGGAAAGGATGAGCGTAGCGGGGTGCCATCCAGCCAGGAGCTTGTCCAGAATCCTGCTTGCTGGCCATCGCCGATCCGGACCGTCGTGGCTCTCTCAAACATCTCTCTGTTCGTCTTGTTGCATGGCAAGGGGAAAGCCGACCAGGGTCACGCCGGCTGCTGCCAGGATA…		LOC_Os03g43040.1	retrotransposon protein, putative, unclassified, expressed	2e-58	197		AT3G24255.1	RNA-directed DNA polymerase (reverse transcriptase)-related family protein	4e-06	46.6
L576id358	AAAATGTCAGCGCACGCCATGAGCAAGCCAACAATAACAAATATTGGGAGGAGGAGTCCGGCTGCTGGATGCGCCATGCGTGTGCTGTTGTAAACTTGTAATGCGTTGAGAGGATTCACCATTGTCTTGCGTGGAGCAGGTTCTAGAGCTAAGGCGAAAGACACAACTTTTGGGACTGGGTCGTGTGCCTGGACTGCATGTATTGTAGGTTGTGTTATATGCTTTAAGGTACTTGTGTTTTTTTTCAAATCATGAAAGTGGTTTAGAATGTTACAACATCAATTTTTCGGATGCGTGATTTACCATTGGCATTACATTTTTTCCATGGATGGCATGGTGCATCATATAATGCTCATACCTCATAGACAAGCATAGATGATCAGATGACTCGACATGAGC…			No hit found.					No hit found.
L575id359	GGTAGTTTACTGAAACCCTTGAATTCGGAATATGGGAAAGTCGCCCCGGGTTGGGGGACTACTCCTTTTATGGGGGTCGCAATGGCTTTATTCGCTATATTCCTATCTATCATTTTAGAAATTTATAATTCTTCCGTTTTACTGGACGGAATTTTAACCAATTAGGTTTCTACTAACTAAAACTAGGAAGTCAGAGTTTTTCCATCCAAAAAAGCCTTTCTAGTTTAAGATCTACATTTCTAGATATTATGGTAGTTCGACCGCGGAATTTTTTTGTTTCGGTATCTCTGGAATATGAGTGTGTGACTTGTTAGAATTGATCCTATTGATAATACATAGAAAGGGCCTGTTATCTCTATCAAGATGATTCTAATTCGTCAGATATTATTTATTCTAGTA…		LOC_Os06g39704.1	photosystem II reaction center protein H, putative	7e-30	105		ATCG00710.1	PSBH , photosystem II reaction center protein H	2e-28	101
L575id360	TAGCTAGAAAACAATAGTTGCCATGCCGTGGAGTTAATTATTAATCGGTTAAAATTCAGCTATTGCGTGGTTGCACGTCCTAGATATTGCAGGTGTTTGTCCTGTTGCTTTGAGCTGTTCAGAGACATATTCTGTCAGATTTGTCAACGACTCGGTTGCCAATAGTGAAGCCTAATTCTACGCTGATTAATGTCATTAAGTAAATAGAATGAAAACGAATTTGGTTTGATTTGGAGTATATATAATGAGAGAGAGATTAACTGGTATTTAAAATGTAGTTAACCAAATGGACTGGTAGGGTCTTCTATATGTTAATGTGTTGCCAATCTTATATGTGTGTCTGAACACGTTGGACCGGCGAAGAGGCAAGAGCAGCTTTTCCTTTTTTGTGCGAGAGCT…			No hit found.					No hit found.
L575id361	CTGCTCCCCTGCCTTGAATGAGGGCCTGGATCTGAGACGACGACCTCGATTGGTGTGGGCGGCGTCCTTCCGCTGCGTAGGCGTTTGTCGGAGCGGTCGGCCGGACTTCGTTGGCTTCTTGGGCAGAGGGATCCCGGTGGACGGGGGTCGTGGGGTGACGTGCTTCCCCGTGCCTCTCTAGTGAAAACCCTAGTTCCCCTTGAATGGGCACCGGCAGAATCATGACACCGTCGTGGGCATTGAGATCGAGGGTGTGCGCGGCGAGTGTGGATGATTCCCGGTGCCGGAGGTGGGCGGCGGCAGAACCACGACATCGTCTTGGGCATGCGGTATGTCATCTACTGCGTCGGCGATGGCGGGTCTCGGCGGCTTAGTGCAGCAGGGTCTCAGTGATGGACG…		LOC_Os11g05935.1	mucin, putative, expressed	2e-06	47.4			No hit found.
L574id362	TGAACACTTCAACAAGCTCTGTGTCTTGGCGGAAGAGTTAAAAACTGCTGGCTATCCGTTCCAGGAGGAAGTCCAAGTCATGGTTGTCCTGAACTCTTTACCACCATCATGGGAACAATTCAAGATTTCTTTTTGTCATTCAGAGCGCACACTCAATATGAGGAACCTGAGGCAACACTTGCTGATGGAGGAGGACCGCAGGCTCAACTCAGGAAAAGATAAAGCTTTTTATCAGCCAGAACTTCACCTTGGTGAGTACAAGAATAGTGGGAATCGGAGGAACTGGAATAAGAAAGGAGGACCAGACCTAAGGGACAAGATCAATTACAAACGTGATAGGGATCAAAGAAACTACAGAGATGACAGGAGGGACAGGGGGCAAAGCAACAACAACAACTC…		LOC_Os01g29680.1	retrotransposon protein, putative, Ty1-copia subclass, expressed	1e-08	55.1			No hit found.
L573id363	GGGAGGCGGGGGGAATCTCACTTGAGTTTCTTCCTAACAACAGACTCCACGACCCAATCGCCGATACAATTCAAATCTGTGTCTCTAGGAAGGAGATCAACCTACAGAACAGCTAGCTTTAGTTATCTGACAGCAGCAACAGTACTGAGAACTTGACAATGCACAAAATTCACCTTTGTTATCACAAGCACAATGGGATTGGCGCCGGCAAAATCGCGTATGCGTGCCAGGAAACTTCCATTGAAGTCAACTATGTCAACCTACATTCATATAGGAGCCAAAATGAGTGCAAGAAAATGCACACGCAAGAAAACCAAGTACTATGCATCAATCGATTGGGGCACGAGAGCCAGGATTGTTTACGAGTTTCACTATCAATGCTTTCTCGTGGCGGAGGTA…		LOC_Os02g01440.1	nitric oxide synthase 1, putative, expressed	2e-51	125		AT3G47450.2	ATNOS1, NOS1, ATNOA1, NOA1, RIF1 , P-loop containing nucleoside triphosphate hydrolases superfamily protein	1e-46	120
L573id364	GGAGTGGGTGCAATGACTTGGTTAAATTCTTCGGTAGAAGGCAGGCGACGAGTAGGCGTAAAAGATGCTGATGACGAGACAAAAGTCGGTGGCGGAGCGATGGGTAGGAGCTCCCTCCTGTTGGCAGCACAGCCATGGACTGAGTCCATGCGGGTAGCTACGAAGTCGTCCACCAGGTTGTCGAAGGCTGCCTCCAGGGCCCGGAGATACTCAATGAGCATCTCAAAAGCCTCGTCTCGTTCTCCTCTGGGGCAGGAGTATGCGTAGTGACAGGTGTAAGGCACATGGCACGGAAGATAACGGTAACGACGAGTCTTCATCACGGGAAGGACATCCCTGAGACGAGCTATCGCCTCGCGGGCTGCCATCTGCATAGCATGCCTCTCCGTAGGCATGGCT…			No hit found.					No hit found.
L572id365	ATCATATCCTGTGGTAGATATGGTTTTTAACTTTTAAATAAGATGTTAGCAACTTACAAGAAAGATATTCAGAGAGAACTATAAATATGATCTAACTGTTTCTGCATTGTTGGCTATTCATCAGGCATTGCCACTTGTGAGCACATTCTGGGGCATCGTGCTTTTCGGGGAGTACCGCAAGTCGTCCAAGAAAACCTACACTCTGCTCGTGTTGATGCTGCTCATGTTTGTCGCGGCTGTAGCAACGCTCATGGCTTCAGCAGGTCACAGGAGCACAAAGTGATCATTCTGGGGCCACAGGAGTACAAAGCGAAAGTTCGCTCTGCTCGTCGAGTTCATGCTGCTCATGTTGGTCGCCGGCTATGGCCACGCTCATGGCTTCGTCCGTTCAAAGGCGCA…		LOC_Os12g31850.3	ureide permease, putative, expressed	1e-20	89.4		AT2G03520.1	ATUPS4, UPS4 , ureide permease 4	8e-21	88.6
L571id366	GAAAAAAAAAACCTGCGACAGTACATCAGCCACCCACGACGTGCTGCTGCGATGGAACTAGCTAGGCGCCCGCCTATATAAGCATGAGGTCCGGTGCATGTATTCCAGACAAGGATACAACCTGAGCTAATCAAGATGGCTTCCTCCACGCCTTACCTTGTCCTACTCTTGTGCCTCACCACTTTCCTGCAGGCATGGCTTGCTGCGGCAAAATACCCACCGCCGCCGCCCCCGCCGTTTGAGCTGCCGGAGTCCGAGGTGAGGGAGAGGTTCTCCAAGTGGGTGATCAAGTACTCAAAGCACTACTCGTGCCATGAGGAGGAGGAGATGCGGTTCCAAGTCTTCAAGAACAACACCAACGCCATCGGCCAATTCGACCAACAGAATCCTGGCACCGTC…		LOC_Os01g24600.1	fruit bromelain precursor, putative, expressed	5e-35	127			No hit found.
L571id367	TGAATGTAGAAGTTTCTGTGATGGGGTACTGTTAATCCCGTCATGAATTACTACCATCTAAGCATATTGCTATGATAATAAGTAAATCAATTACGACACTCTAATGTAAGAAGATTGGTAACTCACATTGGGCTTGACCGACTCCTGCCGAGGCCGGCGCAATGCCTGCAGCTGGCTGGCGTTGGCCACATGGAGAACGGCTGTCTCAAATGTCCCAAAGCTCCCGACGATCTTCTTGCTGGGCTCCAGGCTAAGGCACGCCTCCATGTTACCCGTTCTTGGTGGCGACCTCATCACCAAAAAACAGTTGCTTGATCAGTTATATATCTTTTTTAGGTTACAAACATCAGATAACAAAATATCACAAAGCCAATAGTCCTTATCTAACTTACAGACACA…		LOC_Os07g40620.1	saccharopine dehydrogenase, putative, expressed	2e-10	60.1		AT5G39410.1	Saccharopine dehydrogenase	1e-09	57
L571id368	CTTCATTCAACTTGCTATGAGAAAAATTCACAACCATGGAAACACTCCATCCTTCATGTTAGATTAACCGAGGATTCCCATGAAACGCTTAATTTGCCTACCAATTAATCAACACCTTCCTCTGCCATGTTCCTAAGATGGTGTAAGCAGGACACATGCTTCAACTCCACCAATTCGGCATATACCCCAATTGTATGTTTTTTTCTCACCTCACCAGGTCATCTTATTTTCTTAATTGCGCCAAGCAAACCAATTCAGCAGGCCCCAAAAGAAGAAGTCACAAAAAGATAAAAGGGAGTGAGAAATTTTACCTGCACAGACCAAGAGGCTCACCGGCCACCTTTGGTCGGACAGGCCTGGGTCACCCTCCATCAACGCCAGCACAGACCAAAAGGGAGT…			No hit found.					No hit found.
L571id369	CATATTGTCATTTTTAACACAAGAACAAAGCAGTGTCCCATGACACAAATAGCTACTGCATGTGTTGAGTAGAAAATTCATTCATTAGTTATGGGGCATCAAGAAGAGCAAACACCAATGCGGTGAGACATACCTGTTCCATATAAACATGCGGAAAGTTGTAAATCCTTTCACCTTGGCGAGGCACTGTGATCAACGGCCTAGCCCAAGCATGCCATAGCTCCTTGTATAATGCGTCGCTAGAACTCCCTGCACAAAGGATTCATTATGTGAACTAACATGGCAAGTTTACTTTGTAGCATGGTAAATTTAGTTTTATAGCATTTTAACCTGACATATCGATATCTTATTGCTCTTCAAAGGTATCTAAAAGTTGTGTTCTCTGCAAACAGATGGGTG…		LOC_Os02g35140.1	auxin response factor 7, putative, expressed	1e-11	63.5		AT1G59750.4	ARF1 , auxin response factor 1	6e-10	57.8
L570id370	GGGCGCGGCGGTACTTGTGATATTTCTGCTTGGGACGCATTTTATTTGGCAGTTTTCTGGATGTTAAATACCATTGGGTGGGTTACTTTTTATTGGCATTGGAAACATATCACATTATGGCAGGGCAACGTTTCACAATTTAATGAATCCTCCACTTATTTGATGGGATGGTTAAGAGATTACCTATGGTTAAACTCTTCACAACTTATCAATGGATATAATCCTTTTGGGATGAATAGTTTATCGGTATGGGCGTGGATGTTCTTATTTGGACATCTTGTTTGGGCTACTGGATTTATGTTCTTAATTTCCTGGCGGGGGTATTGGCAGGAATTAATTGAGACTTTAGCATGGGCTCATGAACGCACACCTTTAGCTAATTTAATTCGCTGGAGAGAT…		LOC_Os10g38234.1	photosystem I P700 chlorophyll a apoprotein A2, putative, expressed	1e-127	376		ATCG00340.1	PSAB , Photosystem I, PsaA/PsaB protein	1e-127	375
L570id371	ATCCACAAAATTTGCGTTTGGAACATTAAATAGCTTGTATCCATAGAACATCTGGCGTAACATAGATAATAAATAAATAGGAGTTAATATCATTCCAATTGCCATTACAAAAGTAATTAGTGTTTTTGGCATTAACAGAAATTTTGGACTAGTAATTAGTCCAAAAAATACTACTAATTCTGCGACAAAACCACTCATTCCTGGTAAGGCAAGAGAAGCCATTGAAAAGCTACTAAACATGGTAAAAATTTTAGGCATTGGGATAGATATTCCCCCCAGTTCTTCGAGATAAACAAGACGCATTCTATCAGAAGCGGTTCCTGCCAAGAAAAAAAGTGTAGCACCAATAAATCCATGGGATAATATTTGTAAAATAGCTCCATTGAGTCCAATGTTGGT…		LOC_Os07g22504.1	NADPH-dependent oxidoreductase, putative, expressed	1e-123	358		ATCG01050.1	NDHD , NADH-Ubiquinone/plastoquinone (complex I) protein	1e-100	298
L570id372	ATATGTTTGCTTCATGACAGTGCACAAAAAAGTGGCCTTTGCTGCTACATACACCCAGCCCACACTTGGCTACGTAGAGATAAGCAGCATAAAAAAGTGTGATAGATGTTTTGTATGGGATGCATTCTAGTGGGAGGTGTGTAAGAGGGGCACAAGCTGGTTTAGTTTCAGCTATAAGCATGTGCATTGATTATGATGCAAGAACTAGTGGATATCACTGAAAGCAGCGTGGAGTTCATGCCCTATTGGCTAGATTAAACATATTACTGAATATAATTCAACAATCAATCAATGCATCTACGTCTCCATGTGATAGTGCTACCAAGGTATTTGCCAGATACAAGATTTGCTACTGGACTGGACTAGTTTACTTGCATTTGAACCTCCAATCACATATCT…			No hit found.					No hit found.
L570id373	CTGAATTTGAATTATAATTCAAATTCACAGGCTTTACCAATTCATGGAGCCAAAACCACGAACAACCTGGCTTTCCATAATATGCTGTGCCCGGGCAAATATACATTTAGTACAATAAATATTCCAGCATTAATAAATACTGTTTCCAGCATATATGTACCGGCTTCCATGAACTATATTCCATTCATGTATTCCAAGCAATATTCAAGTCCATCGGTAAATTCCATATCAAGGTAAACATATTCCAGGAACTATGTAGTATATATGTAAAATGTTGCAAGCCACACATAAGTATTTCCTACATCTCCCACTTGGCTAAAACATTCTAATTCCAAAAACGAAGACCCATGTTGCAAACATGTTTACAAAATACTTCCTGACTAAGAGGTTTAGTCAGTG…		LOC_Os09g16100.1	retrotransposon protein, putative, unclassified, expressed	4e-13	68.2			No hit found.
L569id374	CAAGGGACTTCCCCTTGCGATAGTCACCATCGGTGGCTTCTTGGCTGATCAACCAACAAAAACTGCTGCAGAGTGGAAGAAACTGAATGAGCATATCAGTGTTGAGCTGGAGATGAATCCAAAGTTTGAGGTCATAAAAACAGTTCTCATGAAAAGTTATGATGGCCTACCCTATTATCTCAAGTCTTGTTTCTTGTACATGTCCATCTTCCCTGAAGACCGCAATGTTAGCCGGAGACGTTTGGCTTATCGATGGATCGCTGAAGGTTATGCGCGAGACAAGGCCACAGCAGATAGATACTTCATGGAACTCATAGAGAGAAGCATGATATTACCAACTCAGCAATCAGTTTGCAGCATACAAGGATTCGACTCCTGCCAGCTGCACGATCTGATTCG…		LOC_Os08g42670.1	resistance protein, putative, expressed	3e-74	243		AT1G58400.1	Disease resistance protein (CC-NBS-LRR class) family	4e-24	99
L569id375	ATTGCACGCACAGCCAAAATAAGCATAAGTTCTATTTAAAAGAACTTGAAGCAATAAGGCAGCATATTGTTACCTTAAGAGACCATTGTCAACAAAAACACAATGAAGCCTATCTCCGATTGCCTTGTGAACAAGAGTGGCAGCAACAGTTGAATCGACTCCACCTGACAAAGCACAGACAACATGCTCATCAGGGCCAACCATGGTTTGGATGGTCTTGATTTCTTCATCCAGCACATCTTGCATCTTCCAATCAGCTTTGATTCCACATACATCAAAGAGAAAGAGACGAAGTGTTTCCATTCCTTGGGGCGAATGTGTAACCTAATTAAAAAAGTTCAACGGTCATGCAAAGAGCAACCAGATGATACACAAAAAGTAACCACAATACAGTGGATA…		LOC_Os08g23730.1	class I glutamine amidotransferase, putative, expressed	1e-49	169		AT1G63660.2	GMP synthase (glutamine-hydrolyzing), putative / glutamine amidotransferase, putative	6e-43	148
L567id376	CATATTGAGGAAGAATATACATTCTGGCGATTTGTATCCAAAGACTAATTTAAATTGCATCCAAAATAAAAATTGGATTATGAGTACAGAGTCGCGAAGCATAATTTTGCATTGGATTAAGTATTCCAATTTTGAAAATATGAGTAAAGGATCTATGGATGAAGATACAAAAAAGTTGATTTCCAATCGTAACTAAATCTTCTTAAAATAAGGAATAAGGAAGCCAAATAGCTAAAAAACGATAGTTTTGGTTTACTAGAACCATCCGCATATTGTTTCAGCTCGGTGGAAACCCAATTCTTTTCCTCAGGATCTCTTGAATGAAATTAGGGAACGAAGTAAGTAGATTAGATGGATTTAGATAGAATTTCTATCTCCTACTCTATAAGGATCATCTAG…			No hit found.					No hit found.
L566id377	AGACATTTCAATGGAATTTTCCCATCTCTTGATTTGCCAAGTGAAATATTGCAACAGTATGATGTTTGCAGCCCATTTTTCTGGTCCAAGCTAGTTACAAAGGATTTTGAGAAATTGGTAACATTCATAAATTTCCAAGCTCTATTGCCTCCCTGTCACTAACTATTTCTTGCCTAATATATCTTGGTTTCTTCCTAAGCAGAAATCATGGTTAAAATCTGCACTTCAGAGGAGAGGGGTAGCCCTAGATCGCATCAAGTACCTATTTCTCTTTGTGTTTGAATCCTCGAGGTAAGAAATTTTGTTCTCTATTTTGTTAAAAATTAACTATCCTGTATTACAGCAATGACCACTGTCAGTTAGCATTTTGAGAATACTATCTTGCTGATCAAGTTCTTC…			No hit found.					No hit found.
L565id378	AGGAATACCTAGATATCGAATCGGAAATTGGCCTAGTTGGCATCCAAAAATATCAGCATATTCTTGTGAAGTTTCTGCGGCTTCGCCAAAGCAGAAAAGTTCACTCTTATGAAAGTTTATCTTAAGGCCAGAAAGATCCTCAAAAGCACATAATAACAATTTGAGGTTTCTAGCCTTTTCTAGGTCGTGATTCAAAAACAAAATGGTGTCATCCGCATACTGTAAGATTGACAGGCCTCCTTCTACTAGATGAGGAATGACCCCGGTGATTTGACCAGCTAGCTTGGCCCTCTCAATGAGAGTAACTAGCATATCAGCCACGATGTTGAAAAGGATAGGTGATGCGGGGTCGCCTTGGCGTAGCCCCTTCCTAGTCTGGAAATAATTGCCTACGTCATC…		LOC_Os07g30190.1	retrotransposon protein, putative, unclassified, expressed	1e-97	310		AT4G20520.1	RNA binding;RNA-directed DNA polymerases	8e-06	45.4
L565id379	TGGGTCTGTAACAGTTATAATGGTATTGTTGAAACTAGCTTGAACATGAATAACCCCTTTTGTTATTCTACGTGCACTCTTCCGTAAACTAAAACGTGCATTCCTACGTAAACCAATACGCACTTTCTTACGTGAACCAATTTTTGGTATAGCTTTTGCCATATTTTATTATCTCATAAATATGAGTTAGAAATAAAAAAAAGAAAAAAAGATACAAAGATATCCGTTTCAGGGTAAAATAAACCCTTTACTTTAATTATTTTAAATGAAATTATTTTATTTGGAATTGGAACATTTCCGCGGGTACTTTTTTTTACTTTTTAGAAAGTAAAGTTCTTTTTCGAAAGATTACCCCTGTCTTTGTTTATGCTTCGGATTAGAGCAAATGACTCTAATTCG…		LOC_Os10g21332.1	chloroplast 30S ribosomal protein S11, putative, expressed	4e-28	103		ATCG00760.1	RPL36 , ribosomal protein L36	1e-17	72.8
L564id380	GCACCCGACTTATGTCATGGAATAATCTATTGTCCCGTCTGGATTCGATTATCCTGACACAAGGTCGTGATGTGTTTCGCTGGAACCTTACTACATCGGGGTCTTTCACAGTAGACTCTATGTATCGTGCACTCTCGCATTCTGAGGTACCGGTGAGAAATAACAAAATAATTTGGAAAGCGAAGGTACCACTTAAAGTCAAAATATTCATGTGGTATCTCCGTAGGGGAGTTGTGCTAACAAAAGACAACCTCGCAAGACGCAACTGGTCGGGAAGTAAGAAGTGTTGTTTTTGTACTCACGACGAGACAATTAAACACCTCTTTTTTCACTGTAAGTTTGCGCGTTCTACGTGGTCAGCCATCCAAATAGCGTCAAATTTGTATCCACCCACAAGTG…		LOC_Os01g57599.1	retrotransposon protein, putative, unclassified, expressed	2e-57	179		AT3G25270.1	Ribonuclease H-like superfamily protein	7e-16	74.3
L564id381	CGTTGTACCAGAAATTATTCCTATTTATACTTTGACATGTATAGCCCCAAAGAATGCTTGGTGCAAACACTTTGTCTGTCCATGCTGTTCACACCTTTGACTGATCCTAGTGATTGTACCGAGAAAGTTGCTGAGCTACACATGGCTACAGAAGGGGCCACCAAGCAGAAATGCAGGGTACTCTGTGATGCCATTCAGAAGCTCACTTGCCTCCGCTCCCTTTCAGTGGATGGTTCACTCGAGTGGCTACATGTTGTCTCCTCTCCTCCTCCCCTGTTGAGGAGTCTGAAGTTGGATGGATCCCTTGGAGAGCTTCCTGGTTGGGTTGGCAATCTGATGCATTTGGTCAAGCTTTACATAATGGGCTGCAAAATAAAGGAAGAAGGTAAAATCATGGAA…		LOC_Os06g17920.1	NBS-LRR disease resistance protein, putative, expressed	1e-43	155		AT3G07040.1	RPM1, RPS3 , NB-ARC domain-containing disease resistance protein	6e-08	52
L563id382	CCGGCTCAGTAATTTGCCTGATGGCGTGTTGCTCGATATTGTAGGGCGACTTGACATCACAGATGCTGCCACAACCAGAATCCTCGCCAGACGGTGGAAGGAGATCCCTACTATGCTCCCCAAAATTTTATTAACAGTTGGTCCCTTTGATGATGTGCGCAATAGAGGGTTGACCTGTGATGATGTTGCTCGGGCCAATGCCACCGTGCTTGGAGCGACCAGGAGCATGCTGGAAAGCAGGACTACAAGTCTATGCACCATTAACCTCCTGTGTGTGCGATTCTTCTTGGGCGATGGAACTCTCAGTATTGGCCAGACTGTTGCCAACACCATGGTAACGGAGAAGGTTGGGTCAGCGAGAGTTAACTCTCTACACAATGAAGGAAGGCAGACGATGCA…		LOC_Os02g48300.1	OsFBX60 - F-box domain containing protein, expressed	1e-22	94.7			No hit found.
L563id383	GCATGGACTGGACGGGCAGCAACAGTGAGTGCACTAGTGCAGTTGCTCGGTCAGTCTGTCCCACAGGCCGCTTGCATTTCCAGCTAAGAGCAACTCCAACGCTGTTCAGCCGAAAACACCGGCCGAATGCGCCTATCCAAGCCCAAAATGCATCCGTTCGCTATTCGTCTAGACGCATTTTCGGTTCATATTTACGTCATGTTTGTGTTCACACGAACACGAGAAGGATGCGCCGGGCATCCGTTTAGTCTCCGTCGTGGCCCCATCTATCGGCCGCCCAACTACCACCCGCGGTTGTAGTCAATGTAGCCATCTAACTCGGGCCCGCATGGCAGCGTGTGGAAACATCAGGTCCTCCTAATTCAAGCATGCGGGGAGGGGGCCGGCCTCATTTCTCCT…			No hit found.					No hit found.
L563id384	AGAAGAGCAAGGAGGACGTTGCCGGTGACAATGTGGGAGGTGCTTAGTTCCTCATTTTCAGCTTTTGCCGGCTCGACTGATGCGGGCAATGACGATGCAGTTGAGCGACTTACCCACAGACGAGAGCTCGAGGAAAGCTGCAAATTTGTGGAGGAGCGCCGGCATTGGTGAGCATCTACCAACTTTGTTCCTCCTTTCCTCACTTGCAATTTGATGGTCTCCTCTCCTCACTTGCAATTTTTCTTTCGCGTTCTCAGATGCTCTTTCAGGCTCTAGATTGATCGGGTGGTGTATGTGGTATGTTGTGCTCTCCGTGTTGACCGTTCACCACCCGTGGAGCAGCCGTCCGTCCGAGCCAGATCGGGGACCCACCAGAACCACCATCACGGCCAGTCGACG…			No hit found.					No hit found.
L563id385	TAATATCAGCAAAAGAACGTTCTCCCGTGCTTCCAGACATGCTGAACTCCCAAAATTTTTGTACATTCAAAAAAGGAATTGATTCCGTAAAAGATGGGATCGACCAGTAAATAGAAAATTACTGATATTTCATCCTTGTGAGATTGTCAATTTTGTACCAAAGGTGTATTTTGAGTATACCGAATTAGTATAGCTATCCTTCCTATGGCACAGCAATCTGGTTTTGCCTGGTTCCGAAACATAATTACTTTTTTTTTTTTTATTTTTTGTCTATAGGTAAGCTATATGTTATTCAAGGCATCAATAGAAAACCCCATTTTTGTAGGTTCTACTTACTTTTCATTGGCTTCGGAATAATAGAGTAATTCGGAATAGCAGCCAAAATCTTGGGAAAATCTA…			No hit found.					No hit found.
L562id386	TGGCTGGACTCATCGGGCTTGGCACCGATGGCGACGGCCGACGCCGCCTTCCCTCACCACAGCGGACACAGACGGACGTGTCTCCCCTGGTTTCTCACCGAACGACAGGAGCAGGTAAGCGATCTCTTCTCTCCTTCCCATCCTTGCCCCTAGCTCCCTGCACTGGCGCACACACACGCACCAATTTGATGGATGGATCATGGATGGATGCTTGTAGTTTCGGTTGGAGGGCGCGGCTAGGCTAGCTAGGAAACAAGATGGATGGATGCTAGACGAGTTTGATGGATGGATGCTTGTGTTTGTTGGCTGGAGAGTGCAGCTAACTAGGATGTATGCTATGCTGCACGAATTTGATTGATGGATGGATGAATTTGTTTGTGCTTGATTGTGTAGACTGAT…			No hit found.					No hit found.
L562id387	GGAGAAGAGCTCTATGTGGGTCACCATGAAGCGATGTGAGAGACCCCCTATCCTTACAGCTGGTTCATGTGGTGTGGGTTGTAGATTTGATGGGTTCAACAACTCTTATGTGACGAGTTGTTCGATGTGCGCAGTGTCGATGAAGTGTCAGGCTAGGTTGAAGAAGATGGCGAGTAAGGGGGAGCCTGTTGAGTACCGGTGCCTGGTCTGCGCCACCGATGGCAAGAGGAACATCTCCACCTCGGTATTATTCACTTTCTCTCTGCTGCTGGTTCGGCATTATGTCTGCTGGATGTGTTTTGCCTTAATTCTGTGCCTGATGGTAATCAGGTTGCCGTTATTTAGCCCCCTTGTGTGCTATGATTTGAATTATAGATCAAACATTTGCATATTTCCTTC…		LOC_Os04g53220.1	signal recognition particle 14 kDa protein, putative, expressed	7e-14	66.2		AT2G43640.2	Signal recognition particle, SRP9/SRP14 subunit	9e-08	48.9
L562id388	GGACCTGCCATCTCCAAGACCAGAACAGGGCTCTGATGCCAATTGTTGGCAAATTCTAGCCTATCTCTCTCACCTCACCTCGGTCTTTCTCTGAAACTCAGGTGGCAGGAAGAACAGGGAGGTTTTGCGCCGCGTGAACTTGCGACTTTTCTGATTTTCATTCCTCTCTACTTATTCAGAGTACAGCAACAGAAACGGGGTCGTGGCCCCCTAACTACGCGCCACCACAGATCGTGATGCTCGTGCCATCCCACGAGCGATCGGTGAGGGCGCCAGAAACGCTCCACGCGCTAACTGACTCGAGCTAAACTCGCTAACAGAAACCTGAAGCTACTGACGAAACTGAAGAAAAGACTGAAACTGACGAAACTGAAAACCAAAAACACTAGCTACTGCAGA…		LOC_Os10g04074.1	retrotransposon protein, putative, unclassified, expressed	7e-10	58.5			No hit found.
L561id389	ATAAAATCTGGCGCAACCTTATTCCAAAATAGAATAGGTCAAGAGGGGCATTTATCCTGCACCTTGCTATGGCATAAATGCTACAAAACTGAATAACAAAATTCAATGATGCGCTATCTCATGCATAAGCTTTGTCGGTGTCACTATGAAAAAACCTTATTTACAGTACAAGTATGTGTTTTATTCACCTTCGTTGCCATGGCTTGCTGCTCCAAGCCCGTGCAGCCCCCATATCCAAAACGGAGCAGCTCCCAAATCCTCCCATTTTTTACTGCTCTGTGTGTTTCTTCGTGTGAGGAAGGATAAGAAACAACATAGAGAGATACATACGAGAGAAGGGGAGAAAAGGGACGTGGTCACCTGTAGACTGTAGTCAAGCCGCCCTGGAAGCCAGGTCGC…			No hit found.					No hit found.
L561id390	CAGCACTTTCGACTGGATTTGAGGTGAAATTGCAACAAATCTCATTGGGCTTGATCTCTGATATGTGGATGTCTTGTGTAACTGATGTGGTATACTGAGTTTGTCTTTGTTGTGAAAACCACTCTTCCTCAATCCTATCGGTAGACTCGATCAACTGCGCTACCATATCAGGGTCGTCCCATGGGAAGTCTTTGTTGGTAGCTGAAGAGGTGCCATGGACCGGTGTTTGTTGGATCTGACCAAGATTAGCGTCGCTTGATGACTGATCTTTCTCGTGTGATGATGCGCTTACAGTTCCTAAAGTGTGTGGCATCTCATGATGAATGTTGCTCGACAGCTCATCTGTGTTCTGAAACATCCTTGCCCTTTTTTTCAAAGCAACGCAGTTGTCAGCCGTCT…			No hit found.					No hit found.
L560id391	CTCAAATTTGCGGAACATGAATGACAACATATGCAAGCTCATTTTTTAGAAGAACTATGCAATGCTCATTTTCTTCTTCTTTACAGACAAGAGCAAATACAGTGGCAGCATCAAATAAACTGGAGAGTAACTAACCGTCTTCAGGAAAAACAGAGGAAGTGCTAATAAACAAAGAACATCAGGTTGTATCTCATCTTCACTTTGCGGTATATAGAGGCCGCAACCAGCTGAATTAGAATTGCAGCATCACAGCATCAGCATGATAATTAGTAGCCGCCTCTCCTGGGGTGTAGTCCACTACATTTCCCACGTCTTCTCCCCGGCTGAAATGCATATACACAGCATGCATTAGTTTATTCAATCAGCACATGTATTATGTGTTTGCAAGATAAAAGCAAC…			No hit found.					No hit found.
L560id392	TAGAAAAAGCAAGGGCATTGAGTTTAACCATGCACTTGTCATTGCTACATTCCTGGATCCAAGGAGGAAAGAAGATTACTTGGATTTCTTCTATTGCAAGTTGTCTACCGACGGGGAGCAAATTACAAAACAAGTGGAGATTGCTTTAGAATGGGTGAGAAAGTATGTCAAGGAATATGAGCTACTTGCAGCGACAAGCACTGCACACTCGACACCTTCTAGTCAAGGCAATACCATTATTGGATCACCTGTTGCAGGGAAAAGGAAGTTGGAAGAAGAGTTTGCCCAGCACAAGTCTCGTCGGAGGTCACGTGTACACAAATCCGAGCTTGATGCATACTTGGAAGAAGCATCCGAGAAGGTCGGTGATGACTTTGATGTCTTGGGTTGGTGGAAGAG…		LOC_Os06g37760.1	transposon protein, putative, unclassified, expressed	2e-65	213		AT3G42170.1	BED zinc finger ;hAT family dimerisation domain	9e-21	89
L560id393	GAGCATCCCTCGGAATGAATCACGACCTTGAGTACAAATTCGAATGCTGATTTGTACAATCCATTATTTAAAAGCATTAGATCAAATCATCACCACAATAACTTTGGTGCATTATGAATTTTGGATTGTGCCACAAACATTCACAACAACCACGGGGATGATCTATTTTGCAGGAGCTAATTCTTCAGATTGTAGAGTTCTGCACACACTCATCTAGAGAACTTGGCTGTGTGCAGGCAAACATTCAGAAAGCACATATTGTTCTCCTGCACAAATTAATACAACTTCAGATGCATCAAGATCATGTTTTTTAGAACTGTGTATGTGAGCTCTGTGCAAAATATATTAGACGGGAAATGTTTTACATGCGGAGTTCGGCACGATCCAGCCAGGGGAGAA…			No hit found.					No hit found.
L560id394	ATCAAAGAATAATTGTAGAATGCAACCAAAAAAATTGCAACTTCTTTATGGTGGCAGCAGTTATAAAAGGTGAAACTACTTTTGTAATTAAGAAGATGAGAATTAAGCACACTTGCCCTACTAGTACAGAGACAACAAGGGTAAGTGCCAAGTGGCTTGCACAGAAGTATGAGTCACTGTTCAGATCTGATCTAACAACTGGCATTCAGACTTTGATTGATGCTTGCATGGAGAAGTATGGTGTGGATGTGCCCAAGTCAATGGCATATAGAGCAAAGAACATAGCTATTGATGCTGTGCTAGGAGACCACAAGAAGCAATACCCTAGGTTGAAAGACTATGCTCAGACAGTGATGGATACAAACCCTGGGAGTAGAGTAGTAGTCACTACTGTAACTC…		LOC_Os09g09540.1	transposon protein, putative, unclassified, expressed	2e-45	158			No hit found.
L560id395	GTCTGGCTCACTATCCAGCATCGGATCTGGACCTCCGATCGGCGAGCGCGACATGGACTACAAGATCACCCCTCGGCCTGCTTCACGTGCCTGCAAGAGGAGGACAATGCAGAACACATACACTTACAATGCTCTTACGCTAGACAGGTGTGGCACAAGTGCATCGTCGGGTTGAACTTGGAGGTGGCTCACCCGCTTGGGCAGGATAGCCTGTTGGATTGGTGGCTACAAGCTAGAAGAAACTTCATGCGGGCTGCAAGAAGAGGATTCGACACGTTCGTAATCGCAGTAACTTGGTCTCTATGGAAGCAGAGAAACGCGAGAGTCTTCAACCGGATAAATCAACAAAAAACCGTGGATGAGCTACACAACCACATCATGATTGAGATCAAAGAATGG…		LOC_Os09g32630.1	retrotransposon protein, putative, unclassified, expressed	6e-24	93.6		AT3G25270.1	Ribonuclease H-like superfamily protein	9e-11	59.7
L559id396	AAAAGGGTAAATCCTAGGCTAATGACACGATAACTCCAAGAATCCAAACGCTCCGTTAATTGATATTTGTAATAATTTGGAAATGAAGGGACAGAGGTTCTTTTTAAAGCACTTCTTTTTGCATAAAAATATTTAATATCACTAAAGAGAAATGTTTTATTTAAAACATTTTTTTTCTTTTTAGAAAAGAAATGGAAATTATTTCGAAATCTAATGATTAGAATAGCGGCAGATAATAAGGATCCGCACAAAAGAGTTGCATAGCTTAATAACATCATACTGACATGCATCATTAACCACTGAGATTGTAGAGCAGGTACTAGTATCGTGGATTGATGCATTTCAGTTAAAAGACCCGATGTGGCAAAGCCTTGCGTTAAAATAGTACTTGGCGTAGTT…		LOC_Os06g46434.1	cytochrome c biogenesis protein ccsA, putative, expressed	1e-117	335		ATCG01040.1	YCF5 , Cytochrome C assembly protein	4e-66	205
L559id397	CACCAAGTTAGTAGAACTTCGTGATGAACTATAGTATGCAAGGGATGATGAAAATGATTCCCGAGCTCTTCGTGATGTTGAAATCAACGAAGGTAGAAATCAAGAAAGAGCATCAAGTGTTGATGGTTGACAAGATCACTAGTTTCAAGAAAAGGGCAAAGGGAAAGAAAGGGGAACTTCAAGTAGATTGACAAGCAAGTTGTCACTCCCACGAAGAAGCCCAAAGCTGAACCAAAGCCTGAAACTGAGTGCTTACACTGCAAAGGAAATGGTCACTGGAAGCGGAACTACCCTAAATATTTGGTGGATAAGAAGGATGGCAAAGTGAAAAAGGGTATATTTGATATACAGGTGTTTGATGTGTGCTTTACTAGTGTTTATAGCAACCCCTCGGTATTT…		LOC_Os06g24440.1	transposon protein, putative, CACTA, En/Spm sub-class, expressed	7e-15	66.2			No hit found.
L559id398	GCGCGCTCAATCAGAATAGCCAACATGTCAGCCACAATGTTAAATAACATTGGGGATATGGCATCACCCTGTCGTAGTCCTTTTTTTGTCTGAAAATAATGGCCGACATCATCATTGACTTTGATGGCCACACTACCTCCAGTTACAAAATTGTGGATCCACTTGCACCATTTATCGGAGAAGCCTTTCATCCTTAGGGCCTGTTGGAGGAAAGACCATTTGACCTTGTCATAGGCTTTTTCAAAGTCTATTTTGAATACTACTCCACTCATGTTTTTCCGGTGCATCTCATGGACGGTCTCATGCAGGATTACTACGCCATCGAGTATGTTCCTTCCTTGCATGAAAGCTGTTTGAGATGGCCGAACAACATGGTCAGCTACCGAGTTTAATCTATTC…		LOC_Os12g27410.1	retrotransposon protein, putative, unclassified, expressed	2e-95	296		AT4G20520.1	RNA binding;RNA-directed DNA polymerases	3e-14	69.7
L559id399	CAGGATTTTTTTTGCAAATCTTCAAATGGTTTACTAAAGAAGCAGTACCTGCCGATGTGGATTTGCAACCCAATACAGCACTACAATAGTTGCAGTTTGCATGATCCGGATCATCCACCTGAATTGTGAAGTGTGTCCATGCCTTTGACCTCTTGTTCCTTTTCTTGCTAACACTGTCAGGGGTAACATCAGGTTGTGTTTCAGGTAAGGAACCTTGACTAGCAACATAACCAGCACCAAGGTTGACACTATCGAACACCTGAAGAAATAAGTTAGGTAGTTCCCATTCAGATTAGTACTAATAACAGAACCAACACTGAAGAAATAATTTTTCAGTAGCAAACAAACACTACTGCAGCCGCTACTACTAGTCTACTACTGAAGAAATACTTGTTTTTC…		LOC_Os04g53120.1	NB-ARC domain containing protein, expressed	5e-07	50.1			No hit found.
L558id400	TACAAAGGATAGACAACTGGACGTAGAACGACCAGTAAAAAATAAAATTACAATAAAAAGCATACTAGTCTTCTTCTTCCTCTGATTGTACGCTGCCCGCCGGTGATTGAAAATTGCACTGAACCAACAGCAAAGAAAAGCAAAACCTGCAAATGCCCTCGCCACACAAGGCTTTGAAGACCGCAATAGCCACTCGCCCCTTGAGACGAGATCTAAAAGTCGTTGAAGCAGCATCGGCTGGAGCATCACCCCAAGCAGAACAAGCTTGCAATCCACCACCACCAGATCAGAGGGTTGGAGAAACCGGGTTAAGCCACAGAACAACACAGAAGAAGATGTCGTGGTCGCCACACCAAACGCCAGCCAAAAGTACTCCTTGAAAGACACACCAACTGCCAA…			No hit found.					No hit found.
L557id401	GTGCGTTGAAGAGTTTGGTCTATGGATCTTTCAAGGTGACAGTTGTGTATGTGGCTGCTGCTACTGCTTTCTCTGGCAGTGGGCTAGAAGCGTAGCCCAGGCCGTTACCAAGGAAAACGTGTGAAGACGAGGTGGAAAAATGAGAACCAAAGATGGCCGCCCAGCTTGTTTTATGTTTAATTATGACCCCTGCAGTTTGGCTAGCTAGCACTATGCTATCGTACGCTGTGATATTGTGTGACATGGTATCATGTTATTATATCTCTACCTATCTATCTATTCGAGTAGATTCTGCATGAAACTGTAGCTTGAAGTGAACATGCTTGCAAGGTCACTGACGTGCATTGTTGGGCTCCTGTTTAGTGCTTCTGGATCGAAGTGATTGCAATCTACTCAGAA…			No hit found.					No hit found.
L557id402	GCTTAAACACACAAACAAAAGCACATATCACTGCTAGTTCCATTCTCATTGAAAAAGGGGTGTATATTCACACTAAATTGCTCCAATGTCTCCATCCCAGTAACACACCAGATTATTTTATTCAAGGCCTTGGGCATAGCTACGATATTAGCCTCAGCCTTGGATTTGAATATCTTTAGCTCAATAATATCTTGTCCAACTTTGGCGTGCAAGGTCAGCTATAAACTGGGGAATCAACACATGTTCTCTTTAATTTACAAGGCTACAAGTTACACTCAAAGTGAACACGGCTCAATTGTATGAGAAAGGGGGCACCTGACCCACCCAAAGAGTTATATGTGTTTTAGTAGAAACTTCTAAACACAAACATCATCTGCATAGTTTGCACTCCATAGTACT…		LOC_Os04g47130.1	expressed protein	2e-06	47			No hit found.
L556id403	TAACTCTCGAAAATTTCCTTTGTTCTTAGACTCTTCTGATTCATCATGACCACGGAATGCTAGACCTTGATGCAGCAAGTATCGAGCAGCACTTATGGAATTGTTCAATCGAATCATATACTCCTTTTCAGTGACTTTGCTTTGCTTGTCGAGAGCAATAACAACTGATTGGTTATGTTTCAGCAAATTATCACATCTTTTGACTGCCGTATTATGAAAACTATTAGGAGATTTGCCCACATGGTCACGAAGTCTTTCCGGCTTGTTCCAACAATCAAAACCGTCAACTACAAATGCGTCATTCCCTCCTTGTCCTTCAATGGAATCTCTGAACAAGTAGCAATGTAAGCAAAAGGCAGCATGCTTCTCCTCACTGTACTCTAGCCAGTGATAGTCTCC…		LOC_Os01g08610.1	hAT dimerisation domain-containing protein, putative, expressed	2e-48	169		AT1G19260.1	TTF-type zinc finger protein with HAT dimerisation domain	5e-64	210
L556id404	TGTACACAGTTCACCGATATGATGCTTCTAGCTCCCTGTAAATACAATTATCCATAACGCAAACATTGCATTCAGAAATTGGCATAATGACTTGGCCAAGATGATCTTTTAAACTATGTTTGTCTAGGATTTCTACCTTCCATTCTTGATATAGATGGAAGCTTTCTTTTTGAGAAGGCCGTGGTTAGAACCTCATGGTAGATTGTCGGCAAGATCAAGGCCTACCAGCCCCTTTGCACCGTGCTATATTGTGAGTCCTGAAAAGCCGTTTAGATAACAACAGCAGCATTGTGAATGAGGGAAAAGAGTTTTCCAGTCCTCTTATTTGGAGGTTCACTTTGAAAGAGAACAGCTTTGGTGTGGCACAACTATTCTGTACTATATCGCACAGCTATTGGG…			No hit found.					No hit found.
L555id405	TAAAGAGTCAGGGAATGCCAGGGGTGTTTTGGGGGGAAGCAGTGATGACGGCTGTTTATTTGTTGAACAGATCGCCCACCAAAAGTGTCATTGGAAAGACACCGTATGAAGCTTGGCGTGACCGGAAACCGAGTGTTGAGCACTTGCGTACATTTGGATGTACAGCTCATGTGAAGGTGACTGGACCGTCAGGTGGGAAACTTGCTGATAGGAGTATACCCACGGTGTTTATCGGCTATGAGCAGGGCACAAAAGCATACAGATTGTACGATCCAACATCAAAGAGAATTTGTGTCTCACGTGATGTGGTGTTTGAGGAAGGAAGAAGATGGGACTGGAACACTGCTAGTTTGCCCAGACATGGTGATATTGAAGAATACTTTGTGGTACACATTGAAC…		LOC_Os06g43540.1	retrotransposon protein, putative, unclassified, expressed	3e-46	163		ATMG00710.1	ORF120 , Polynucleotidyl transferase, ribonuclease H-like superfamily protein	3e-07	47.4
L555id406	AGGAGGACAAGGAAGAAGATAGTGATGCAGAGGAGGAGGAAGAAGAAGGTGAGGCCAGAGAGGGGGACGGGGACAAAGGGGCAGCAGTTGATGGCAGTGAGAGGGGAGAAGACAAAGGCGCAGCAGCTGATGGCAGTGAGAGGGAAGAAGACGAGGATGAAGAAGACGAGGATGATTATGGTGATGATAAAGGGGGATCCAATGGAGGCAGCGACAGCAGCGATGACGATGATGATGACAACGCTCCTGGTTCTGGTGGTACAGGTGGCAACACATCCAGGAGGACTAGCACTCACGCCACCCCTGCGAGCAGCAGCAATTCATTGAGTAGCAGGAGCACACTACAGTTGTTGATTGACAAGACTTGCTGGAAAGACAAGGATTTGCCAAAGTCAAAGA…		LOC_Os01g22990.2	acidic leucine-rich nuclear phosphoprotein 32-related protein 1, putative, expressed	5e-11	58.9		AT1G44050.1	Cysteine/Histidine-rich C1 domain family protein	7e-10	57.4
L555id407	CTCTCCCGTAACTACTTTGGCCATCCGGTTGCATCTTGTTGGTTTTGGAACATAACAAGCGCCGAGTACCTCGACCTCTCAAATACCACTCTATATATCCTCAAAACAAAAATACCACTCTATATGGTCCATTTCCTGATGCACTGGGAAATATGACCTCCCTCCAATGGTTAGATTTGAGCAACATGGGTAACAGAGCAACAATGATAGTGGGGTTGGGAAACCACACTACGGCTAGACCGGAGTCTCTCCTGTGGAAACATAACAGATTTTCTGGAGAAATTGCCAAAGTGTTCGTCCAACAGATTGCAACAATTGACGTTGAAGAGCAACACTATGGTTGGAAAGCTGATGAATAGGATGGGACAATTAAACAACTTACCTATGCTTGACCTTTCT…		LOC_Os11g35840.1	expressed protein	6e-29	113		AT4G20140.1	GSO1 , Leucine-rich repeat transmembrane protein kinase	9e-16	74.7
L552id408	TTATTCTATAATCTTGGTCAAACATTCACATGATTGACTTGCACGAAAATCAATACACCTCATATTCTGGAACAGAGGGGGAATTTAACAAGGCTACCCTAGCCCATCACCTCCGGCGAGATTCCCTTCTCGAAAGGATGGATGTCATCCATGGAGAGTACAGGAGGAATGGATGTCGATTAAGGGAGTGGATGGGGACACCGCGTCCTAGTGGGAAGTTGTGGTGGAGTTCAGGCTCCATGGCATCTCTTATCTAGTCACCAATTTTCTGGAACGCGATCCATGGCATCGACTTGAGATAAAAGGATGTACAAACATATCCAATGATTTGCTAAACATGATTAAATTATACTGAATCACCGTGGATCATGGAAGTGCAGTTCTATCAGCAATTATCGT…			No hit found.					No hit found.
L552id409	CATAAAAGGCTAATTTTTCGGGAATTTTAGACCAAGCTTCTGATAAACTAAGATTTTCGGCTAAACCATTGCTAACTCTTCGATATATTTCTTGCTGAAAGTATCCCTGATCCCACTGATAACGAGTAGGCCCAAATAATTCGATTGGGGTCGTTGCTGACCCATACCACATAGTTCCAGCAACTACGAAAGCTGCAAAAAAAACAGCAGCGATACTACTGGAAAGTACAGTTTCAATATTGCCCATACGTAATCCTTTATATAGACGTTGAGGCGGACGGACACTAAGATGGAATAAGCCCGCTAATATACCCAATGTACCCGCAGCAATATGATGAGAAGCTATTCCCCCCGGAACAAAAGGATCAAAACCTTCTGCACCCCACGCTGGATTTACAG…		LOC_Os06g39708.1	photosystem II P680 chlorophyll A apoprotein, putative, expressed	1e-131	379		ATCG00680.1	PSBB , photosystem II reaction center protein B	1e-128	369
L551id410	CAAAAATACTGCACCTGACTTGCACACACAAATTCTCTCTTGATGTGCTAATACATATGCAAAGACAAACACATAAATGGTGGAACAAGGAGAGGTAATCCCCAGACTTGCGAGCACGACGACAATGAACTAACCTTTTCGGTTTGGTGTTGAGGCACATCACCTCGTCCCCTTTGAAATCCGCCTTCAGAATATGATGGAGACTATGTATCATACACAAAAGAAACATTACTTAATGGGTTCAATTGCTGAAAGCCTACAATTCAGATGGGTATAACTTACCAAGTCATCTGTTGCTGATTGCATTATGCCATCAAAGTCGACTCCCCCTTTCTCAGCCAAAGACTACAAACATCAGCATGTCAGCACATACCTATTCACTCAGACTCTAATTTACAA…			No hit found.					No hit found.
L551id411	CTTTCTTGAAGAATGTCAATCAATGCCTTGTCAGATTCAGACATCCTTTTGTGGCACTTCATAAACCTAACCAGCCACTCACTGGGAGACAGCTCATGATTGTGCTCAAGGTTTGTGGATTTTATAACCCATCGTCCAGATTCTTCTTTCACTATTATCTTAACTGGACACATTGTCCTGTTGATTCTGGAAGTCATCCTCTTCCTCAGCGCAGAGTCGTTGCACGCATTTGCCCGACTCCGGTTACAGCTGAATGACTGCTTGTTTATCTGCTTTGAAACCCTCGACTCATATGTGGTGTCCCTTTTTACCGCAAAACCCACACGCCGGGCATATGAGGCGAAAAAGAAGAATGCTTGGTCCCTTGAATCGAACTCAAGACCTGGCTCCGGCGCAGGA…		LOC_Os02g18370.1	transposon protein, putative, unclassified, expressed	5e-25	102		AT4G38180.1	FRS5 , FAR1-related sequence 5	3e-17	79
L550id412	CCCAAGTGCGCAAGTACGAGAGTGTCGTCCTTCTCTTTGCCCATTTCTCATAGGGAGTGATCTCACTATCCTTTGTCGGAACTTTATTCAGGACATGACATGCCGTCAATATAGCCTCCCCCCACCATGCCTTGGATAAACCCGATGTATCTAACATGGCGTTAACCAAATCAGTTAGAGTACGGTTTTTCCGCTCGGCAACCCCGTTTGACTGGGGTGAATAGGGAGGCGTCCTCTCATGAATAATGCCGTGTTCCGCACAGAAGGAATCAAACTCACTCGAGAAGTACTCTCCACCACGATCTGACCGGACTCGTTTAATTTTCTTTTCAAGTTGATTTTCAACTTCTGCCTTATAGATTTTAAAGTAGTGTAGAGCCTCATCTTTAGTATTTAACA…		LOC_Os12g10130.1	retrotransposon protein, putative, Ty1-copia subclass	1e-109	325			No hit found.
L550id413	TCATACTTTAATAATTTTTATATAAAACCGGATGATTTACATCTAAACCGAAGCAAACCCATCACATTTGGACATATTTGGACTTAACCGTACTCTAAACCTAATCTAAATAACCGTCGGTGTCCGTTCCCTATGTCCGACATGCCATGAGCCCTGGAACTAAAGCTCTGCTCCCGCAGCCTGGAAGCGGCTAATCAGTTGGCAAGTTAAGGGCCTAATTGGTTTGATGTCAAAAGTTGGCATGTCAAATTTTGGCAACTGTCAAATGTTGGTTAGAGATTTGTTGCATACCAATTTTTGTTGCCAATTTCACAAAAGATTGCCAATGTTAGCAACTTTAGATTTTACCAAATGTTGGCTTGTCAAATATTGGGTATTGGCAATGCCAAATGTTGGTAG…			No hit found.					No hit found.
L549id414	AGGTTGCCTGTGAGACATGCACCAAGACCAACATGGTCATGGTTTTTGGTGAGATCACCACCAAGGCCACTGTTGACTATGAGAAGATTGTGCGTGACACCTGCCGCAACATTGGCTTCATCTCTGATGATGTTGGCCTTGATGCTGACCGGTGCAAGGTGCTTGTCAACATAGAGCAGCAGTCTCCTGACATTGCCCAGGGTGTGCACGGACATTTCACCAAGCGCCCTGAGGATATTGGTGCTGGTGACCAGGGTATCATGTTTGGCTATGCCACCGATGAGACCCCTGAGCTCATGCCCCTCAGCCATGTGCTTGCCACCAAGCTGGGTGCCCGCCTCACTGAAGTCCGCAAGAATGGCACTTGTGCCTGGCTAAGGCCTGATGGCAAAACCCAGG…		LOC_Os01g22010.4	S-adenosylmethionine synthetase, putative, expressed	1e-126	360		AT4G01850.2	SAM-2, MAT2, SAM2, AtSAM2 , S-adenosylmethionine synthetase 2	1e-124	355
L549id415	AGAAACACAGCAACAACTTCTGAATGAACGTTAAGTTATGATGATTTAGATCCATAGCTCTCGAGTTAGAAAAGTACATAATTCAAAGAAAAAGAGCAGAAACATGCACAACAAGCACACCAAGGCGCTAACAGCCAGACCACGCCCACGCGCACACAGCCAGAGCACACACACATGCGCAAACAGGACACAAATCATACTAGGAGGAAGAACCATCAAGTTCCAATGCGCTTATTTGGTCAAGAACCTCCGCTGCCTGGTGATGATTCATGGCTTCCACCACCTGGCCGGGACACCGTTGCCAGTTTGGTGGTCTCATCAATCGCTGGCTTCTTCAGAGCTTCGTTCTCTCTCTTCAGCAACATGTTTTCTTCTTTAAGTACCCTAATCTCTTCACGC…			No hit found.					No hit found.
L549id416	ATTTCACAGAAAATTGAAACTTTTTTTTTTGACATGACAGAAAATGAAAGCTGATAATAAAGAGTAACCGTCTCAGCTGACCCATCAGAAAATAGGTTCAGTGAGGCAGTCAGTATGCATGTATGAGAGGGAGTTTTGTGATGCCCTGTTGTTACCTTCGGCGAACAAGCTATTCAGATTAATTCAGTTTTCTACCATTTCTATCTAAAATCATGAATCTGATCTCGTGCGAAAAGAACTGCGGATCTGACATTATCATCAGTACTGCTAGTGTCCAATTTGTTTCTGGGTTGTGCCAACAAATTTCATTCTAATTGTTGCAACTAGAGCTTTTCGGCCCTTGGACAAGTAAATTGTCACACAAGTCCACCAGAGCTCCTGGTGATTTTTTCTTTTCTT…			No hit found.					No hit found.
L548id417	TGAAGGGATGAAACACCTAGAAACACTGGAAATAAACACACAGGTACTTGATATTCCACTGGACATTGTTAGACTTCCGAGCTTGTTGCATCTTTGTCTTCGAGGTGCAAATCTACCTAGTGGGATTGGGTGCATCAGATCTCTACGTACACTCATGTATTTTGACCTTGGCAATAGCTCTGAAGACAACCTATGGGACCTTGGTGAGCTGACAAACCTGAGGGATCTTCATCTCGCATTTTCTTCATCACTCTCTAGTGAACATTTGAAAAGAAATCTGATAGCTCTGGCCTCTTTACTTGGGAAACTTTGTAACCTCAAATCTCTCACTCTGGCTGCTGGTACTGCTGGAACGGTGGTTCTTTTTGATGTTTCAAGCGGCATGTCGGCCCCCATCTT…		LOC_Os11g11920.1	resistance protein, putative, expressed	5e-50	173		AT1G27170.2	transmembrane receptors;ATP binding	1e-06	48.1
L547id418	ATGTGAAGCAATTCGAATGGACGAGTAGTGGTCATGATAGTCTTCGCTGGATGCTTGGCCTTGGTCATTTTTCCAGCTTCACAGGCTCCGCATAAGTGATCCTTGAGGAATTTGACATTCTCAATGCCAATGACATGCTTCTTCTTCGCAAGCGTGTGCAAATTCCTCATGCCTGCGTGACCAAGTCGTCGATGCCATAGCCAGCCTTCTGAAGCTTTTGCAAGTAGACACACGGCTGGTTGTGGTCCTGTAGAGAAATCAACAATATACAAATCTCCTCTCCTAAAGCCTTCGAAGACTTTGGAATTGTCAGCTTCCATAATCACAACACAGCGATACTTGCCAAAGACAACAACCATATCAAGATCACAAAGCATTGAGACTGACATGAGGTTGTAT…		LOC_Os03g33828.1	retrotransposon protein, putative, unclassified, expressed	7e-56	184			No hit found.
L547id419	CATGTTATTTATTACTAACGCAAAAACATGAGTGCAGTATGAAGAAAAATATACAACCAGAAGCTAGCTCATATAAGAAAAAGTAACTTGTTACCTAATAGTAAAGGGAGTTGACGTCCTTGACCTTCTTGGCTTGCCGTCCAGATCTACGATTCACCATATTTTCATCCCTTGTTACCTCAATATCATTCACTTGGCTTCGTGCATCTTTTTCAGCTTGTCTTGGCAAACCTTCTCCATCAGATTCATCATCCTCTTCTTGGCCATCATCACCATCATCAATGTCCATGGATCCATTCGCTTCATCATCATCCTCACTGCTAATGAACTCATCCTCCTCATCTTCACGTACCCTCTTTCCTTTCCTGCTAATTTCCTTCCTTCCAAGATGAGAGGCTT…		LOC_Os11g19250.1	AARP2CN domain containing protein, expressed	4e-06	47.4			No hit found.
L547id420	CAGTGCGGGGAGCATGGCGTGCGCGAACACGCGCGCCGTAGATAGGGACTTGACGAGGTCACTCTGAGCGTCGGCCATGGCACGGACGCGGTTATTGTCGATGTCGTCGCCGAAACACATGTTGGCCACCAGGCCAAACATAGCGTAGCGGATGCTCTCCGCCGCGTGAACCACGCCGTTTTTCCTCTGCTCGGCGAGGTCCACGACGAGTCCATGTAGTGCACGGCGGCGCGCTGACGCGTGCCGGTGGAGCTGCGTTGGGTGGAGGACCTCCGATGTGAGGTTGTGACGAATGGCGCGCCAGTGCTCACCGTAGGGAGCGGAGGTGATGTTCTGGTATTGACGGCGCGAGAGGATGGCGCTGGGAGAAATGGACGGTGGGCGGTTGGAGAAGGAGCC…		LOC_Os01g24810.1	cytochrome P450, putative, expressed	1e-25	103		AT1G64940.1	CYP89A6 , cytochrome P450, family 87, subfamily A, polypeptide 6	3e-24	98.6
L547id421	AGCTAAAGACGGTGGTGCAGAATGGAACATTTGTGGTAACTGCATAGGAAAAAGTGGTGCCGAAGTTTGTTCTGGTTGTGATGGTATTGGATCGGAAGGTAGCTGGAGTTGTGAGAGATTGTGAGCCCACGATGACTGCATAAGTAAATGAGTAGTACCCAAATGATCTACCGGCAGAACACTTGGTAGTTGCAGATCTTGTGCCACACATGTGCCACCGGTATTGTCTTCACGACCATGTAGTGGAGGTAGCCGGAATCTAAAGTCTTTTTGGACCCGAGAGAGCTCACTGAAGGGCTTGTTCAGATCTTCAAGACTGAGATCTTGTTCCTTCGTGAAGATGAGATTTGCCACCATACCTGGATTCTCTTCTTGGATATTTTTCATACGAAGGATGGA…		LOC_Os07g04170.1	OsMADS90 - MADS-box family gene with M-beta type-box, expressed	5e-16	75.9			No hit found.
L546id422	GGGAAGATTCCAGTAGATGCTGCGAGTGTTCGGAGGATATGGGGTTTGCCAAATAGGGGGAGAAAAGTCTGTTACGAAAACCGCCCTGAGATCACAAAGGCAATGTTCAGGATTTACAATATCACTTCAAAGAATTCACCATCTCTCACAGCATGGTGCAAGATGATCAAAGATATGGCAGGAGCTCACGATGACGACTTCCTACGCGCATGGTTGTCTCTTGTCTTCTCTTGCTTCCTTGCACCATCTACAAGTTTAAGCATTTCACCAAAAAGCTTCCCTGCGGTCATGGATGTAAATGGAATAACTGAAACCAACATATGCCAGTTTGTGGTTGATCAACTAAAGCTAGCATTCAAATCAGGTCGTGCCAAGAAGGCCGTTTGTTGCTGTGTTTTC…		LOC_Os02g16220.1	expressed protein	2e-18	82.8			No hit found.
L546id423	GCCTTGCTGACTCGTCTGTGTAGGGGCAAACCTTAGGTCGCAATGAACGATCCTACCTTAAGGCTGGAGCCCTACACAGCCACGAAAGTGGAGACCATCCCCTGCTGCATCGAAGTCCTTCCCTTCCCTGGTGCATCGGTTGCCTGAGATTGGAGTAGTGGATCCCCTCGTCGCCGCCGATCTGAGAGTGGATCCCCTCCCTATTAAAACTGACCGGAGAATGAGGACAACGACCACTCGTGGCGGCGCTAAGAATCATGAACGCAAAGCCGAGGCGGCATGATTTATCGGACGTGACCCTATCGCTCGACCGAGTCGCCTCTTTCTGAATCCAGCGTGGTCGCCGTCGGAATCATCACTTCCGCATCGATCGCCAGCCGCCAGGCAGGGTGGGAGCGT…			No hit found.					No hit found.
L546id424	CTTGAAGTGAGAAGAGAAGGATTGACTCTTCCTCAATAAATAAACTATCAACCTCCAAAAAAGTTTAATTAATTTAATTACTAGAATTCTAATTCTAGTAGTAATATATTTTTTCAGTACCAAAAACAATTAACTATAATAACTAAAAAAACTATTCCAATGAAAAGATTGAAAGTTTTTGGTAGTTATAGAATTCTCGTACTTCTTCAACTCGAATACCAAAAGGAAGAAAAAAATATGACTAAGTGATTTTATAGTAGAGGCATATCCTGAATGTGCTTGATAGATCCCATTTTTTCATGAAAATAAAGATAGTCAATTTGACTGGACTTAAGACTTTATTATGTTTTCTGAGAAAGAATAAGATATCATTATTCTCTTTAATAAACTTTTGTCTCG…			No hit found.					No hit found.
L546id425	CCCAATCTGCATCAGAGAAGGCCGAAAGGACCCGAGAGGAAGTCGGCCGAATATGCATACCAAATGTCAGGGTGAACTGAACATAACGAAGAATGCGTTTAACAGCAGCCCAATGAGTATCTCTGGGAGCCTGAAGATACTGACAAACCCTGTTAACAGCATAAGAGATATCTGGTCTCGTGATCGTCAAGTACTGAAGTCCACCAACAATGCTCCTGTACTCTGTGGCATCCGCAGGAGACAAAAGCTCACCATCAACAGCTGTTATCTTGTCGGTAGACGACATGGGTGTGGTGGTCGGTTTGCACTTCAGCATGCCAGCTCTCTGTAACAACTCCAAGGAGTACTTCTTCTGCGTAAGGACAAGACCAGTAGCACGAGAAGTGACCTCAACTCCAA…		LOC_Os06g13540.1	retrotransposon protein, putative, unclassified, expressed	3e-68	225		ATMG00810.1	ORF240B , DNA/RNA polymerases superfamily protein	3e-50	162
L546id426	AATAATTTAACATGTCAATTTTTAGGTCAATTTGTTACCATTCAGTTTAGTTATGTTGCCTTTGTACGAGAATGATTAAAAATTTCATGGCTTGTAGGAATGGATGATGGAACTTGTATTGTTCAAGAATCAAGTGACATGTCTATTTCAAGCGACGATGATGGCATTAAGCAGCAGAAGAAAAGCAATGTGGAAGTTGAACATGACCTTGGTGAAGCCCAACCAGATGTGTCACTTGGAGATCCTGAACTGGGGATGACCTTTGGTAATGAGAATGAGGTGCGAGAGTATTATACCCAGTATGCTAAAGCAAAAGGCTTTGGTGTGACGAGAAGAAGTTCAAACAGTGATGATAATGGACAATTGAGGTACCTTACACTTTCCTGCAGCCGTCATGGT…		LOC_Os11g45530.1	transposon protein, putative, unclassified, expressed	2e-17	80.5		AT1G76320.2	FRS4 , FAR1-related sequence 4	2e-12	64.7
L546id427	AGGCAGGGCTTCGTCGGCGGGGTCGGGAGAAGACCCGGGAGAAGCGACGCGGCGGCTTTGGCCATTGCTCGCTCAACGGAATACATTGGTGATCTCTCTTGATCCAAGAAACACCAAGCGCTTTGTCTTTGTGAAAGAGGAGGCGCCTTGGCCGGAGAAGGAAATCTGATGGTACGATGGATGGAGTTGGGTGGGTGCGTGCGTGCTATATATAGATTACAGCTCCTCCGCTATGGGACGCAGAGTCGGGCTGCAAGAGACATCTCCCGCAGTGACTACAGCTCCATTTCGAATTACGGCTAGGACCGTGTTCGACTGCTAGTCGGCCACGTAGGAGAGAGACTACATTTCGGATTAGCAGTGCGCTAGCTAGATGAATGAGTTACGTCATCGTATCAA…			No hit found.					No hit found.
L545id428	ATATGTGGATCGGTCATGCCATGGAATACCACCGATGCTGACCCAGCAAAAGTTCCTGATTGATCCCGGCAAACCGCACTTATGGCCCCGACAGGAGGTTGTTTACATATAGCAGCGTCGACATTAACCTTGTGATGACCCGCCGGTGGTGGAATCCACACAGGCGTCCGCTCTGGGGCTGTTCTCGGCTTCGTTATTTCATGTGACATAGAAACAATACTCAAATCTGCCAGAAAGCGTTTGATAAATGAGTGAGTCCCCATGGGGCTCTGGTGCTCCCCTTCGTGGATCAGCTTACGCCGTGCACCCCATATAGCCCATAGTGTCACAGCTAGCTTCGTGAACTCGGAATGCGGCATCGATTCTTGCATACTGAAAAGCCAAGCCTTTGCATTCGGT…		LOC_Os01g27430.1	retrotransposon protein, putative, unclassified, expressed	2e-19	85.9		AT3G09510.1	Ribonuclease H-like superfamily protein	2e-09	55.8
L545id429	CTCGAGATTATATATTCAGCATCCTTGACAGCACAGGATTGTTGGCATGCTTCTTCACTTCCGCCTTCGGTTGACAAGCTCTCTGCTGAACACTTCTGCCTTCGGTTGACAAGCTCTCTGCTGAAATCTCATCTAGCAAAAGCAGAGTTGCTCCAGTTCCTCCTAGACATGAACATTAATGACAGTTTTAAGATACTACCATTATGACATGCAGGTTTTATCTCTTTAGTATGATCACTTCATGGTTCATGTTTTAGAGGCGCTTGGACATTCGGGACAGCGACAGCGAGAACTCTCTCCTAGATCAGAAAAAGATCCAATGGCTTCAAATTTCACTTGATATTATTCAGCGTCCTTGACAGCACAGGATTGTTGGCTTGTTTCTTCACTTCGGCCTTC…			No hit found.					No hit found.
L545id430	GTTGACGACTGACACGGAAACGCACCACAGGGTTTGTTAATCATGGAAATCACTCCGGGACCCCAAAACAGTGACTAATAGTCCACGAATCGGGCCAGAATCGGCGAAAACAGTGAGTGTTCATGACCGACACGTAAACGCACCCCAGGGTTCGTTAATCGTGGAAAACACTTCAGGACCCCAAAATGGTGAGTAACAGTCCACAAAACGGGCCAGAATCGGCCAAAACTGTGTGTGTTGATGACTGACACGTAAATGCAGCCCAAGGTTCATTAATCGTGGAAATCACTCCGGGAACCCAAAACAGTGAGTAATAGTCTACGAAACGGGCCAGAATCGGCCAAAACTGTGAGTGTTGATGACCGACACATAAGCGCACCTTGGGGTTCAACAACTATG…			No hit found.					No hit found.
L545id431	GCCACAATTGTTTGATTTCTTCGCTCAACCACTCCATTTTGTTGAGGTGTGTATGGTGCAGTGAGTTGCCTTGCAATGCCTCTTTCTTCACAGAAGACATTGAACTCATTCGAGGTGAACTCACCCCCTCGATCAGTACGCAACATTTTTAGTTTGCTGCCTACTTGCAATTCTGCTGAAACTTTGATCTTCTTGAATGCACTGAAAGCTTGATCTTTTGACTTTATCAGGACCAGCCACATATACCGGCTAAAGTCATCAACCATCAGCAGAAAATACTTGTTCCCAGCAGGTGTACAAGGTGTTATTGGACCACAGAGGTCTGCATGGACAAGAGATAATTTTTCAGTTGCTCTGTAAGATGTTTGTTTGGGGAAGGATGCACGTTTCTGCTTGCCA…		LOC_Os11g35590.1	retrotransposon protein, putative, unclassified, expressed	5e-81	262			No hit found.
L544id432	AATGAATTTTGTATGTCTGATCTTGGTCCTCGTCGCTACTTCCTTGAGATTGTTCCGTATTTCCTGGAGAAGTATATCCAGGATCTTCTTGCTCATGTTGCTCTTAGTGATAAGCGCGTTGTTGAGACTCCTATGGAGCCAACATCCACATTTGTGACCACCTCCGCTCCCTGCGAGTCTGCATAGGAACCTTTACCTTGCTACGAGTTTTATGAGCACTGTCTCAATCCCACACCCCGCGTTCCCTTGTTGTGCAACACCATAACCGCACGCTCAAGCATCACCAATGGTCAGCAAGAGCAAGGACAATCGACGCGTACCTGGATTATGAACGGGGCGAGCCGACGACAGGTGCTACCTAAAGTCAAGGCCAAGGGCGCACAATAGGAAAACCTGGGG…		LOC_Os01g34490.1	retrotransposon protein, putative, unclassified, expressed	5e-09	55.8			No hit found.
L543id433	GTGGATTGGGTGGATCTCGATCCTCCTTAGAACGGCATCTACGAAGGTGGTGGTCAATGGTGTACCTGGTAAAAGTGTGATTCATGCTTGCGGCCTCAGGCAGGGAGACCCGGTCTCACCCCTGCTGTTTGTGATTGCCATGGACGTTCTTACACATATCTTCAGGAAGGGTGCAGAAGAGGGAGTTCTAAGCTCATTTAGGGGAATAACACCAATGCAAAGAGTCTCCATATATGCGGATGATGTTGCTCTCTTCATTAGACCAACCGAAGGGGACCTGAACTTTGTCAGGAGTGCACTTCAGGCGTTTGGAAGAGCCTCGGGACTGTCCGTGAATTACAGCAAGTCGTCGGCCATCCTTATCCGTGGCTCTGAGCAGGACCAGTCCCGTGTTGAGGC…		LOC_Os09g32980.1	retrotransposon protein, putative, LINE subclass, expressed	2e-47	163		ATMG01250.1	ORF102 , RNA-directed DNA polymerase (reverse transcriptase)	4e-09	52.4
L542id434	GTAGACCTAAGTGGATTTATTGGATCCTGGGGAACCATCACAAGTACGGCCGGCCTATAGAACGAGAATGCCGTGTCGTCCAGCGGAGCTTAGAAGAAGGTGACTCGGAGCCTAAGGAAGGTGACTCGCGCAGACAGCTGACTCCTTTTCAATAGAAAGGAATAGCCAAACCTACCCAGCTGGCTGGTCAATCTCAGTGATCTTATCGGCCGGCAAAGCGGAGACGGACGACCACGGTCCCGACCTTACCAGCACCGTAGGTTTACTAATCAATGAAGCCCCTCAACCTACTATCTTTTCTTACAAACTCAACCAAGCCTAACCAAACCCCATGCTCACGACATGTTCTTGATATTGATTGAGTTGGAGGGAGTCAGAGACTACCACGGAATCCTTCCA…			No hit found.					No hit found.
L542id435	GTGCAGCGAGTAGGAGGCCCGTGCGGCGAGGAGGATGCTACTCCCAAGACTCCCATGCATGTCGTCGTCAAGATTTACCTAAAACATATAAGCAACAAGGATGAGTACAAAGACTCAGCAAGTTCATAAAGGAATAATAAACAGTACTCATATCAATATACCAAGACTCGGTTAACACCATACACTCATTAGTGTTCAACACATATAATGGTGCCCTACATGCCTACATGCTCATCTCATTTCATTGCGTATACCGGTATAGCTTGAGTGGACGCCCGTCGACATCCACTCACTCCAATATGTGGAGGTTGCCTCCAAAGTAGGTCGCAACCCAACAATGAAGGTCTCAATGTTCCCACCAAGGTAGTGCACGCCTTCATTCACTATCATCATGAGTGC…			No hit found.					No hit found.
L542id436	CATGGACAGTCTCTCTGGGGAGGAGGGACTCCGACACGGCTAGCGAGACACTGGCCAACCGTGACCTGCCTGCCCCATCACTTAGCGTCACCGACCTCATCACCCGCTTCGCCGCCAAGGGGCTCAACCACACCGATATGGTCGCCCTCTCTGGTGCGCACACCATAGGGCGGGCGCAGTGCAAGAACTTCAGGACCAGGCTCTACAGCGAGGAGAACATTGACCCGGCCTTGGCGACGTCGCGCAAGGCCACCTGCCCTCAGCTAACCGGCTCTGGCGACAGCAACTTGGCCCCATTGGACGATACGACCCCGGACATGTTCGACAACGCCTACTTCGTCAACCTCAAGCTCAATAAGGGGCTCCTACACTCCGACCAGGTGCTCTACACCCTTGCCG…		LOC_Os07g48020.1	peroxidase precursor, putative, expressed	1e-79	240		AT5G05340.1	Peroxidase superfamily protein	1e-68	211
L542id437	CATGAGCTCCCCGCCGGTGGCCAGCATCTCTGCATGGATGTCCGCATTGTCCGATGGCGCCAGGAAGAGTATGAACTCTGCCCAAAAGTCAGCCAGCACCTTCCAACGCTGTCCTTGATCAGGAACATTATCTCTAAGTTGCCTCCCAAGCTCGGCTCCCTTATATAGGATTGTACCATCGTCGTCATGCAAGCCTGTGATCAACTTCTCATACCTACCACTCAGAGTTTCACATCCGGCAAGGCGCTGCCGAGCCTCCATGACCACAGCGTCGAAGATGCGTCGTGTGTCGTAGCCATGACCAGGCAGCATGTCGGGAACAAAAGCTACCAAGTAGGCACAGTAATCCGACAGTCTCACGGCAACAAGGAGGTCGTCGTTGCCCTTCAGCGACAGCTC…		LOC_Os05g43252.1	expressed protein	4e-45	158		AT4G19090.1	Protein of unknown function (DUF594)	3e-08	52.8
L542id438	TGTTTCTGAATTCAGCTCCTCTGCAAGTGAGGATTGGGAAGGGCTTGCGGTTTGACTCTCGGATGCTTGGGACAGGATTTGGGACTGCGATGTCTAGTCGGGTAGCTGGATATGGTGTTCTGACGGTGTGTTATTAGTATGTGAAAGACATTGTATGAACTGCTCTAGTCGGGGATGCAAAATTAACTAGTAAGCCTGGTGCGTACTGAATTGCCAGTGCACCATGAACAATTTGACTTGATAACTTTACTTGGGGAGGACTGCTACCTTGTTTATACTGAAACATGTCTTCATGGCATAATTGAACACTTTAGCTATTAATCCTATAATTTGATTGTCAAACAGGCTAACTACCACTGGAACATGCTTGCATGAAAAAGAATTAGTGCGATTCTCAAA…			No hit found.					No hit found.
L541id439	GGAGGGAGATCGGAATTAGCAATTGATAAAAAAGAAAGGATATGGGCTCGCGTGAGTAGAAAACAAAAGATATCTATTCTAGTTCTATCATCAGCTATGGGTTCGAATCTAAGAGAAATTCTAGATAATGTTTCCTACCCTGAAATTTTCTTGTCTTTCCCGAATGCTAAGGAGAAGAAGAGGATTGAGTCAAAAGAAAAAGCTATTTTGGAGTTTTATCAACAATTTGCTTGTGTAGGTGGGGACCTGGTATTTTCGGAGTCCTTATGCGAGGAATTACAAAAGAAATTTTTTCAACAAAAATGTGAATTAGGAAGGATTGGTCGACGAAATATGAATCGGAGACTTAATCTTGATATACCTCAGAACAATACATTCTTGTTACCACGAGATGTATTG…		LOC_Os05g22830.1	DNA-directed RNA polymerase subunit beta, putative, expressed	1e-119	348		ATCG00190.1	RPOB , RNA polymerase subunit beta	6e-93	291
L541id440	CATATTGAAGTAAACTGGATCGGCTAATCTTGAGTTCCTCCACCAAGTTATATTACTTCGACAAGAAAAAGTGCAGAAAGACCATATAAAGTACTCTGGTGACTCTCTCAATTGAACTAGAATTTTTTTAGATGCGTGAAACATGCACAACGATTTGCTCTATTGAGTCTATGTATGTTGAACTAGCACTCGAATTATAGCTCATGCCGGTATGCTAATTTTCTCTTTCTCATATCAGCTCTCCTTCTTTTTGTCCATTTTTCTTCACTACTACCTGAAGGAAACTGTACTGGATAGCAGCCTATCATATATAGTTACATGTACCGAGTGATTTAGCTTCATTTTAATGATACTGTCAACAACTAACTACTGCTGCGACATATTTGATGCAACCTGTAA…			No hit found.					No hit found.
L541id441	GATCATGGCCGATCAGGAGAGCGTGGATCTGCCTAACTCCGATACGCATAGTGTGACCTCCCAAGTCAGTTGCATCCCCGAGCAGTTGCCCGAGCCCTGCGACCAGAAGGAGATCGACTCGGAGAATAACAAATCAGCTTCCAGATTCAAATCCAACTTCGAGCATGTATATTCACCCTACGGTATTGAGGACGAGGGAGTGCGCCTAAACCGCCAATTCAGTCATATATTGCAGCAGGCGGATGCCTTGTGTGACGAGATGGCATCTATAGCATCTATTCTGAGGAAAATCAGTGTCCCCATCATCTCCTATTACGATGTCTCCGATCTGTGTAACACAGCGCAGAGTTTATCGAGGATCTCCAATAGTATATTGTATAATAGCATGAATGCTGATAA…			No hit found.					No hit found.
L541id442	GTGCAAAGCCCGGTATGAGCAACATAAAGAAGAGATATTGCAAAGCCTACGTGACAAACGTCGTGCAGCCAAATCTACAGTAGTGCTTACAACCGGAGAACAAAACCAATCTGATACAGGTGATGCCAGCTACATGAAACACTGTATTTCTTATATTAGATTTCCTAACTGAGATTCACTCGATGTTTCTGTAGCTGATGAAGATTGTGATTGGCTCCACACAAATGATATGTACCAGAGACAAACCATTGGAAGGATGATGAGGCGAGACAACATAGTCACTGCGTCGGTCACGTGGACACAATCAAGTCAACAATTATAATGGTGCTTTCATTGACTACTTCTTGGTTCATGCCTTTCATTCAACGCTGAAACTTGCCCATTTTGCAACATATGTTG…			No hit found.					No hit found.
L541id443	AGGAATGCACGTGCAAAACAGAGAATTTAAAAACACAGGATTTCTGCCAATCTGGGTGTTTGATTCACAACAATTGGAAGATCACAGGATGCAAAAAAGCATGGTGAGATTAAGTCAAACCACAAGAAAATGTACGGTTATAATGCTATTATGCTACTATCTCTTAGTCTTGTGCTTGATGAATAGGAATATGAAAAGGAGGAGAAGTGGAAATTAGAATTCCTACGGTTTTTCTTTCAAGGAGACACTAAAGGAACAAATCCTACAGTTTTCCTTTGCTCCATTCCTTTGCACCAAATTCATGAAAAGTAGTACCATAGGAAACTTTCCAATTCCTATGTTTTTCATTCACTTTTCCTTTCAAGCACTGGCGATTCTAGTAGGCAGGCTTGAGCAAGG…			No hit found.					No hit found.
L540id444	AATCTCTCTCTAATAAGTACTTCTTGCTTCAAGCATATTATTGAGAGGATCTAGAAGATGATAAATGGGTGGAAGGAAATAATGCTATCTTATGGTGGCAAGTAAGCATTGATCAAAGTGGTGGCCCAGACCATCCCTACGTATGCGATGAGTGTGTTCAAATTCCCGAAGAAAATATGTAAGGGGATCACTGATGCCATTTCACATTACTTGTGGGGTGATGGTGAAAACCAACGGAAAATGCATTGGTTTGATTGGTGGAAGATGTGCGTTCCGAAAGAAAGAGGTGGGATGGGTTTCCGTGATATACACAACTTTAATTTGGTGCTACTGGCCAAGCAGTGTTGGAGACTCATTGAGCATCATGGCTCGCTATGTGCAAGGTTTTGCGTGCGAAAT…		LOC_Os02g01825.1	retrotransposon protein, putative, unclassified, expressed	2e-54	182		ATMG00310.1	ORF154 , RNA-directed DNA polymerase (reverse transcriptase)-related family protein	1e-23	83.2
L539id445	GATGTTGCTGCCCATTTGATCCGTGAAATTTTGAAATCAATGCACGATTATTTTATGATCTTTCTTTGCTAGCTGGTCATCAATGCTTTGATATCAGTCCTTTGATGTGGACTGACCGCCCTTTTTTGCCAATGCAGTGCATCAATCACTACGGAAGCGACATCGGCGAGATTAGAGTCGTCTGTTCTATACAGCAATAATTTGATCATGGTCGGAAATATAATAATATTGTACATCGGTGATTGTTGATTAGGGTCGTTTTTTGACTTCTAAATATTCAGAATTCATGTTATAGTTTGATATTTTTTCTTCTAAAATATCAACTTGCAGCAAGCTTCTCATATAATGTTTTGTTCTGACGCAACAAAAATACTGTTATGCGGATTTGGTGCTTGGATG…			No hit found.					No hit found.
L539id446	CTCCTTGCGGATGGACGGTGCTTGGACACATTTGAAAACCTATACTCTAGTAGTCTGATTACCACTATACTTACATCTGGGTGCCGCTTATTTGCGTAGGACATGTTTGACCAATGTTGTGACCACGCAAGGGATAACTGGTTCTTGTTGTGGGAGGACGCGAAGAAGATGCGGTTGATAGTGAGTGGGGAGTTCCACAGAGAAATGCGGGAGTTCCTCCGCAAGCAAAAATGATCCAAGGGAAGTGACCATCTGGAAAGAAGAGAAGGTGCTACTTGTCTGTACCACATGCTCCTTCATGTGAGGAAGGCCTGAATATACCTACCCAGCAGACAAGTCTTTAGAAGATCCAACTGCAGGAGGCAGAGTGGTAGTCTGGCAGATGTTGAAATCATTTGG…		LOC_Os04g58350.1	TFIIH basal transcription factor complex p52 subunit, putative, expressed	9e-16	75.1		AT4G17020.3	transcription factor-related	1e-09	56.2
L539id447	GGCATCGTACTTTTTATCGCCGTGGTAAACATCAGGTGTTAGGCTATTTGGTTAATTAGGGTGACGGATTTCATGCTTATGTTAATTGTTTGTGGTTTATTTACGGGAGAAAATAGTGGTAGTTTATTTATTGGCATTGGTTAGGACTGCTGCTATTAGATCTACATGGTTGCGGTAAATGTTCAACTATTTGCCAAGTTGAGGGCTTAATGTTAGGCTATTAGGTTAATTAGGCTAACAGATTTTGGTACTTACGTGAAGTGGTTGGGGTTTAATAGGGTAAATATACCTTCCTCTTTTTAGTTCTAATTCATACTCGCTTGTTTATGGGTGGTTGTAGTACAGTTTTATTGATGGTAGTGATTGTGCAGGCACTTTGGTACCTGAGATCAAAGAGGA…			No hit found.					No hit found.
L539id448	ATTTGCCCCTGAGACTGCAAGGTATGTTAGGATTCATAACATATGTATCTTCTTTTCCTATTTTTTTCCTTTTAAAGCTGTAACTACCATTTGAGAATTGACTTAAACTGCTCGCATTAGTGCATCATTTTGTATTCACCTGAAAATAATGTAGCATTGACTGAAACTGCTCACCATTTGAAGTATTGACTGAAACATTAACTACCATTGAAGTATTTTCTTTATTTTTTTGACTAGAAAAGCATGAAGATGAATTAAGTTGATTCATGTAGATGAAATGGTTTTCCATTTCCATTTGTGTCGTTTCAGTGAAACAAAATGATATTGCAGCTCTTTTCATTTATGTCTTGTTTCATTGCATTATTATCTTCCATGATTTCTTTTTCACCAATACATTTT…			No hit found.					No hit found.
L538id449	AAAAATTATCTCAAATGTACAAAAATTGGCTCGATGGCTGTGGGCACACAAAGCATGCGAGAGAACAGAGGAGGAATCAGTGGCTTACCTATGCCGGAGGCGTTAGAGTGAGCACCAGATAAGGTGATATCCCATACATTGATAAATTCAGTCAGGGTTGTAGATATGGCAGTAGAAACCATTAAGGATGGGCAGCTTCACATCTGTAGGGATGCTGATGTCGCCCTCTGCAATTAGACTAGTCACAGTAAACAAGCGGTGGTACTAACAAGAAAAGCAGTGATGAACTTGACCGCACCAAAAAATAGGCGAATAGCTCAATCAAAAGTTGTCATGATCCTACCAAATGAGGCAAAAAAAATCAAACAAACGTGGAGAGCAGCATGAGAGAGAACAGAT…			No hit found.					No hit found.
L538id450	GCCTCACGTTATCTGGATAGCCGGGCAGGTCGGCAAAAGGCTCGGATGTGCCTGCGTTGACCCCTTTGATCCAGTGCCTCAGTAGCTTGCATGGTCCGGTAGATGCGACCACGAGGTGGGTGCGGTCGGCGCTGAGCGCGACGCCGTTGGGGTACGTCATGCCCGCCTGGAGCAGCGTGACATCCGATGTCCGTGGGTCGTAGCTCATGAGGCGGCCCGTCGAGTCTCCTGTGCGAGTGACCATCTCATGCTGCGACCTTTGATAGTTCATCGAGCTATCGGTGAAGTAGACCTTTCCCGTAACTTGATCAACGTCAACACCGTTGGTGAAGCGCAGAGGATAACCGTCAACCTGGTTGACCAACACGGTGGCCTCCCCGCCGCCCGGCGCTACCCGCA…		LOC_Os06g41850.1	SMP-30/Gluconolaconase/LRE-like region containing protein, expressed	3e-90	268		AT3G57030.1	Calcium-dependent phosphotriesterase superfamily protein	1e-54	177
L538id451	TAGACGGCGGTGGCAGTGGCGTGATTGGCCCACTTGAACACAAACCACAGGACGTCAACAACACAGGGCCTATGGAACCTTGTCCTCTGGTCCAACCATTGCTTCTCCTCGTGACACCTGTGGTCTACGGTGACAGGGCCTTGGCTGGCGGCTAATGCCACGAGGCCTCGGAGCCGGACTTGTGCTCCTCCTCTTGGGAAGTCGTCGCCAGTGCGGTGGCCCTGAAGCCGGTTGGACGCGTCTTGTGTGCGCTAGGGCAGTGGCATCGCAGAGGATGAAACCAACACTGGTTGAGAGCGGCCTCGATGGTGTGGTGTAGCTGACCACGACCGTGGGGATGGGCGTGCCGGACGCGTGAATGGAAACGGTGAGTCCATGCCGGACCCTCCTTTGGTGAGC…			No hit found.					No hit found.
L538id452	AAAATATGAGGACAAGGGATCAAGTTGCATGTACGTCATACTTATAATCTGATCTCTGACACCATGGCCAAGATGAACATTGCTAAAGGTCTACCTAAGAACTAGCCTACTCTATTGCTTCCAATCAATTTTGTGTAGCAAAATATATATGTAGCGCCTGTTGAAATTTTACTAACCAAAGTCCATACATATTTGCAAAAAGTTGCATTCAACACCATAAGTGGCTAGCACCATCTTTGACGGGCTAGTGTTAATTGCCTCCATGGTTATCGCTTATAGCTTGCTAATATCATACGAACTCCACTACTTGGGGTAGCTTTTTGTGCCTCGTTGCACATTATTGGCGTGGTTCAGGCTTTCTCCCTAATATTGAATATGGTAGGTGATGCAGCATTTCCT…			No hit found.					No hit found.
L537id453	AAGAACAACATCAAATAGACCTTACTCATTCTCAGGTAATTAAAACCAAGGGAGGGTTCCTGTAGGATAACTATATTCACCTTCCAGTCTTTGCATCCATCACAGCCCCAAAATTGATTGACATAACCAGCCAGAGAACGCACCTGCCCTGCTGCCCAAAAAGGAGGAATGCCAGACAGCAGAATGTAGAGTATAACTCCAGCACTCCATATGCAATTATCGGCTCCATATATCCGCTTCAGCACCTCCGGAGCCACATAATAGGCACTCCCAGGAATATCCCTGAACTTCTCATCTGCATTTCCATTATATCCCATTTAATCTTAAGCACTGCATGAGCTTAGTTGCCAGAATTTAATTCAGGTAGCACTACATATACAATTGTAAATTGTAGAGACA…		LOC_Os05g50810.2	CAMK_CAMK_like.5 - CAMK includes calcium/calmodulin depedent protein kinases, expressed	6e-20	87		AT4G23650.1	CDPK6, CPK3 , calcium-dependent protein kinase 6	4e-18	80.9
L537id454	GGTTTCTCTAGCTATATAAACCGTCCAGAGATCAAGAGTATAGCTACCCATACAGACAACTGATTAAGATAGGGCTGAATTGGAACAATGTGGATGAAGACCATGTTCTTGGTGCTCCTACTATGCATGCTGGTGGCGACACCAATGGCGGCCGAGTACGGTGTGGGGAGCCATAACAGTGGTCCTTGGATGTAGTGTGATCCGGCCATGGGCCACACGGTGAGCCCGCTCATGGGCTGCCGAGCAATGGTGAAGCTCCAGTGCGTGGGCAACCAGGTGCCGGAGGCTATCCAAAGAGACTGCTGCCAGGAGCTCGCCAACATCACCAACGACTGGTGCAGGTGCCATGACCTCGGCAGCATGCTGAACAGCGTGTATCAGGAGCTCGGCGCGCGGGAG…		LOC_Os07g11510.1	RAL6 - Seed allergenic protein RA5/RA14/RA17 precursor, expressed	1e-35	122			No hit found.
L536id455	CTTGCATAAAGAATTAAGACAAGAGAAGACAAGTTAGAAAGACATTAAGAATAACATACATATATTTGACAAAAGAACAACAACCAATCAACCACATACCTAGGATCAAGGATGGCCGCAATGAATATATATTTGTTCATCTTTTCAGGATCACCCCAATACTTCTCATACTTCGCTTTCATCTTGAGAGCCATGCATTTAAATATTTCATCATCACCACAAATCACATGATCACTCCATTCACCCAACAAAAAGTTAACATCAGCAATCTCTTCCAAGAAGGTGTTGGCTGTAACATACTTGGTGCCAGAAACCTTATTAGTGAGGTCATAGAAGTGTTGGAGGAATTGTTTGAACTCACGAATATATACCCAATCACTTTGAGTTGGAGGACCCCGC…		LOC_Os07g47800.1	transposon protein, putative, unclassified, expressed	4e-30	116		AT3G42170.1	BED zinc finger ;hAT family dimerisation domain	2e-09	56.2
L535id456	ATCATGCCATAGTTCTCTCAATATTGTACGTGTTGTTCTCTCAGCATTGTACGTCTTGTTCTCTGCATGATGTGTGGTCGATGGGCGGAGGCGACGACTGGCGGCTGTTCTATTTACACCTGACATGGTTGAGAGGCTAGGGAGCAGGCGATTTTGCACTCGTATTTGGTCGGCAATGGAGATGAATTTGTGAGAGATGTGGCTGGGAGTTGCACCGGTCATTTTTCTGCCCTCTCTATGTTATCCCTTTGCACTAATCGGTAATTGCTTTTTGACCAGGGGATAGGGTAGCGTACACGAACAGCAAAATTGTAGAAGACGAGGAGGACAATCTGAGTGACCAACATTATGTGGAGTATTGAGATGCAGGTAAGACATGTGTAATCTGAATTGAGACAT…			No hit found.					No hit found.
L535id457	AAAGGCCAAGGGCACACTACTCACATGTCACGCAGCTAGCATTGGTACATCTGGGGCGTTTCGGTTGCTTCGTGTTGGTGAGGGTGGATTTCAGTTTGTGGGGTGCACAAAAAGAGACCTGCAAAATTATCATCATGACATGAGAAGTACTTTCAAGGATTCAGATGCTCAAATGTTCATTGACAACCTCAGGAAGAGGAAGAAAATCAACCCGGGGTTCTTCTTTGAGTATGTTCTTGATGATAAGAACTGTCTGACACATGTATTTTGGGCTGATGCTTTTTGTAGAAAGAATTATGCTTTGTTTGGAGAAATGGTCTCCTTTGACTTTACATATAGCACCAACCAGTACAACATGATTTTTTGCCCATTCACAGGAATAAACCACCACATGGGATC…		LOC_Os09g27390.1	transposon protein, putative, unclassified, expressed	4e-83	256		AT4G38180.1	FRS5 , FAR1-related sequence 5	4e-32	121
L534id458	GGCGGTGGGCTGAATCCTTTGCAGACGACTTAAATACGCGACGGGGCATTGTAAGTGGCAGAGTGGCCTTGCTGCCACGATCCACTGAGATCCAGCCCCATGTCGCACGGATTCGTCCCTCCCCCACAACTTTCCTTCACCAAGTAAGGTTCGAAGATGCCATCAAAATCTGCACCGCAAAATCATGAGGACTAGAAATGGCTAAGTCCCTTGTAAGACAGACCCTTGGACCCAATAAGGCCAGTGGAAACAACACTCAAAACTATATGTGCCAAATGCAAAAGATACTTGGCCGATTCATGCGGATGCCGTCGTCAGAGGCTACACTGCTAAGTCATGCTCAAGGCAAATGGTATAGTCCCTTATATGACATATACAATCACTCAATAAGGCCAGTGG…			No hit found.					No hit found.
L534id459	ATAGCCATTTCCTTAACAAGTGAATGGGAACATACTCTGGATCGGAATCCGAAGAAAGTACTACTTGATAATTTCTACAAATTGCAAGTCCTTATTATGATTCCTTTTATGGGCAAAAATCTCTAATGTTTTAGATTTTCCATTACTAATCCTTTATGTACTTTAGTGTTCCTAACCCTTCACTAACTTTTGGTGGATTCTTCTTATGGATTATTAAGTTATAGTAATATAATAACTAGGAATATTCTAGTAATGGAATTCCATATCGTGAATCCTTTATTCTTGGCCGCTTCAAGATATGATGACTAATTAAAAAATATCAACCTTGGGATAAAGAGTTTACACTGCTTATGTTTACTTCCACTTTTTTCTTGTACGTAGGAAATGAGATTTTTTCTT…			No hit found.					No hit found.
L534id460	GGTGAAGCGCAAAAGTATAGGATGCTGCGCCAACACATCCGTTCAAAGTAATACATGCAGGCAAATCACACTACCAGCACACCTGGTTCACAACAAAAGAAAAGGGGGGTGGCTTACTTCGACGACGTCGGGCCTGTTGCATATCTGCTTCAGCTCCGCGATCTTCATCCTTTGCTCCAGCTACAAAACACAAACCAAAACAGCAACAATCATGTTTAGCGCCTTCTACGAAACCACAACAATCGCTCGTAAAAGAACAGGTAATTCAACAATCAGGCAGAGACACACTGAGAGATAGAAGCAAACCTTTTTCTTCTTGTTGGAGATGCCCCCTTCCTTCTTCTTCTGCTGGGTCTCCTGCTCGTCGTCGTCCGAGTCGGACCCCGACCCCTTCTTTGC…		LOC_Os02g58090.2	PSP domain containing protein, expressed	1e-19	83.2			No hit found.
L534id461	ACAGTCTATGAGATTGGGGTGATCTCTAGTAAGCTCATGAATAGGCCAGGAGTGTGACTTATATGCTCCACCCGAGGGGTCAGCCTTCGGCAGCCTAGTACTAGTAAGACATGTAGTGAAACTTCTTTACGCCAAACTGACAATTCAAGGCATAGTCCATTGTTCAGTTGTGAAGGAGTGTAGCCACTTGTTCTAGGTGAAGTTCAACCTTAACAGGTCTTTACTGAAACACTGGTATATCGAAACAGCAATTGGAACAGAGGACACAATGGGCCCTCGAGATCTGGTGGGGGATTGCTGAAATCTGAGATGGGCTCTAGGCCCATATTGCAATTTCTGAAAAATCTCTAAGGGCCCATGTGGGTTATATGGCACTAGGTGTGGTGGGAAGTTTAGTCC…			No hit found.					No hit found.
L534id462	GGAGACACATTGTGAGCAAATTCTCATTGCACATTTCTGCAATGCAGGAACATCCCCTCCAAACTGAAACCACCATTGGGCTGCAAGATAACACCAATGAAATTTTCAGGAATGCAAACCAAAAGGAAATGGAAATTCTAAAACTAAAACACCATAACTTACTTGGCCCCATTCTCGCCGCAGCTTCTTCTGCCAATCTGGTCCCAAACCTCCCTTGGCACTCCCTGAACTTGCTCACTTCATCAATGGCTGAAAGAGCACTCACTGGGTCTAATATCTTCGCTATCGCATCTGTTAGTGAAGTGGCATAATCTGTGTGGTTGCAAAGGTTCAGCTTGTAATGTGTATATGGGTCAAGGACAGCAGCTGAAAAACAATAGAGCCACATGAGTTAAAGAA…		LOC_Os07g22270.1	transposon protein, putative, Ac/Ds sub-class, expressed	4e-07	37			No hit found.
L534id463	AAATCATCCCCTTCTTCATCTTCTTCCATTATAACCCCTCTTTCTCCATGCTTGGTCCAACAATTATAGCTTGGCATGAAACCGTGCCGAAGCAGGTGCAGGTGAACTTCTCTTGAGGAAGAGTAACCCTTCTGATTCTTACAGTCAACACATGGACAGATAACAAAACCCTTCTGCTTGTTCGCATTAGCCACTACGAGGAAATCTTTCAAACCCGTAGTGAACTCGCGGGAGAGTCGGTTACCGTACATCCATTGCCGATTCATCTGCATTATTATAATATAAAATATATAATTAACCATCATGCATTTGTTAAACTAACTAGCTATAAACAATAGAAATTAAACAATGAACAACACACATGCATATTTTATCAATGACACACATGCATGAAAGGTT…		LOC_Os11g45470.1	transposon protein, putative, CACTA, En/Spm sub-class, expressed	1e-39	132			No hit found.
L534id464	ATGTGTAGAGATACTTTAAGACTAACTTCTGTAACTACGGGCAGACAATGTGCATGTGAACCAAACAATAAATCAATTATTAGTGTTGGGACCATGGATCAAACAATAAATTATTAAGTGTTGCATTATAATGAAACATGGCAATGATTACAGGCACATATGTTATAGACTGAAATTGGCAACAGCCTTTTGGAACATATGAACAACTGCATGCCATCAACAAAGCAAAAATCATTATGCTGATGCATGTAGCCCATGAGTACATTTGATACACTATGAGTCTATGATAGTGGAAAAAAATTGCATGCATTTGTCACAAATGAGATACCGGATATATTAGCAGGAACTGTCAATGTACCAGACATAGTCTGCGAAACTGGAGCAACATGAGCACCTGCA…			No hit found.					No hit found.
L534id465	TAGCGGTGTTTATAATAATTAGTAATGTGGTATAAAAAATATAGCTGTGTATGAAGGCAAAATAGAAATTTAGTCATTTTTATATAGCTTACAAAAATTAACCCTTAGAAAGTTGTGTCAATTTTTGAGGGTTCAACGGTGTACAAGACATGGAAAACTTTTTTTTATCCAAATCGAGGGACTGAATACAATCATGAAGCGACCCCTACAGATCTCCTGCGACGGTTCATTATGTTCATTATTTATGGATCTGTTTTAATTTTTGTGAACATATTCCAAACTTTAATGGACATTTTTTAAATTCCCTAATATGTTTTGAATACTGGATATTTTTAAAAAATCATGAACATTTTTTATTTCCTGAAAATTTATTTGAAACCGTGATAGTTTTTTATAATA…			No hit found.					No hit found.
L533id466	CGACAGGGGGGGAGGGGAGGGGAGTTCAAGAGGAAAGGGGGATCCCCTTCTCTGCAAAGCGCTCTATTTGCCGGCTACGGTGGCAGCGGTCATGTCCTGGAGGCCACATCGGCTGTGTCCTGGACGCCTCCTGCCCTTCCCCTTTCCCATTGCATCTTTCCTTCCCGTCTTCCCGTCCAGTTCCTTCCCCCACGCCACCGCCGCCGTTCCGAGCATCTGCAAACTCCGTCGCCCGCCCACAAGCAAGCAGAGCAGGTAGCACCTCCTCCTCCTTTTCTCCTTCGCCGATCTGTGCTACTTGTGCAGTACAGAATCCCCTGCTCATTGTTGCCTGCATCGGACATGGCAGCTAGGGATCTCTCCCTTTCCCCGTGGATCTAGAAACCGCCCAGCAGCTGC…			No hit found.					No hit found.
L532id467	CCCAAACTTCCATTTCTCCTACTCGTTGTCCCCCTTGCTTGGCTCTTCCTCTAACCGGTTGTTGTGTAACAAGTGAGTAGGGCCCAGTAGAACGCCCATGAATTTTCTCATCAACTTGATGAATTAATTTTAAGATATAGGACTTCCCTATTAGAACAGGTTGCTCAAAGGGGTCGCCTGTTCTTCCATCAAATATTCTGCTTTTTCCCGGGTACTCGGGTTCAAATACCCATGGATTTTTTGTTTCTTTACTGGCTTCATATAATTCTGAAAACACAAGTTTTCTTGAAGCCTCTTGCTCATATCTCTCATCAAAGGGTGCTATTCTATAATGTTTCTTTAGCAGATCCCCCGCTAATCCGAGTGAGCTTTCAAATATTTGTCCCACATTCATTCGGG…		LOC_Os05g22860.1	DNA-directed RNA polymerase subunit beta, putative, expressed	1e-125	359		ATCG00190.1	RPOB , RNA polymerase subunit beta	1e-110	338
L532id468	CTTGAGGGACACAGTCTGTCATGATGAAGTTGTTCTATCAAGAGATATGCATCTTCTGCTGGTATCCTTTGAGCCAGCATCAGCTAGTTTGCATCATTTTAATTTTATTTGTTACATCGGCCTTATAAATATGTATCGTCTATGTCAGTTATGCAGCGGTGTTGAATAAAATGCTGCCGGTGCATGTGCGCAGCTTGATGAATCGTTCGCTGATGATGCTCCACTGCTACTGTCGGGCTTCCACGTGATACCACTTGATGCCAAGACGGTTAGTATAGTTTGCACTGGCAGCATTTATCTTGCCCACTGTTTAACACTAAACAATAGGTCATGCACTTAAAACTGCAGGATGCACCATCAGCAACACGTACACCAGACCTTGCATCTACTCTTGAGGTT…		LOC_Os03g43930.1	START domain containing protein, expressed	2e-26	83.6		AT4G32880.1	ATHB-8, ATHB8, HB-8 , homeobox gene 8	3e-16	60.5
L532id469	AAGGTACCCTTACGTATTAAAGTGTTTATGTGGTTTGTGCATAAACAAGTCATTCTGACTAAGGATAACCTTGCAAAACGTAATTGGGTAGGTCCGTCTCGATGTAGCTTCTGTGATCATTCTGAAAACATCAAACACCTCTTTCTCGATTGCCCGTTGGCTAAGATTCTGTGGCGGTCGGTTCATATTGCTTTTAATATTAGTCAGCCCACCTCTATTAGTATGTTATTTGGAACATGGCTAGATGGGGTGGATTCTGACATTGCAAGACACATTCGGGTTGGCGTTTGTGCACTTTTGTGGGCAATATGGAATTGCAGAAATGACTTAGTCTTTAACCGATCAACAAACATTCACTTTTTGCAGGTTATCTTCAGGGCCACGGCGTTCATCCGTATG…		LOC_Os04g51590.1	retrotransposon protein, putative, unclassified, expressed	2e-40	145		AT3G25270.1	Ribonuclease H-like superfamily protein	1e-08	53.5
L532id470	AAAAGAGCAAGAAGTTGTTCAGATTTTGATCACAATGTGGGCCATATGGTGGGCGCGGCGCCGTGCTATCCATGATGAGCAGTACCAAAGCCCCTTGAGCACTTCGGTTTTCATCAACAAATTTCTGTCCGATCTTGATTGCATGGCTGTGCACAAGACACGCATGAGGGACTTGCATGCAAAGCCAAAGGACCTGCATGTAACAGCGGGAAACTCGAGGACCAGAGCGACATCACCTGGTTGGCTTCCTCCAACCGATGCAGAAGCGAAGCTAAACATTGATGGAGGCGTGTCCAGATCAGGTAGAAGGGGTGCAGCAGCTGTGGTCTGTCGTGACAGGGCGGGAGCTTTTCTTGGAGCCTCAGCCAGAGTTTTTGAGGGTCTCACGGATCCGCCCTC…		LOC_Os01g27430.1	retrotransposon protein, putative, unclassified, expressed	2e-27	108			No hit found.
L532id471	CCAGCCCCAGGTAAATATCATGAGGCTACCTGTAAGTTGGAATCCTACAGCTGCCACCCATGGCTCATTTCAAGTAGTAATTTCAGAGTTAATTTTCCTATTGGAGGTGGGATTTCTATTGCCGTTTCTACAGCATGAATGTTCTGTTTCTATCATGGCCATGGTGTTCATGTATGTTTGGAAGAAAACATATTCCATCTTCCTATCTTAATAAAACCAGAACCATCCATATAATAGTCACTTGTGCCACAACAGTTTAGGTTCACAGAGTTTCTAATTTCTAGCTACACATATTTCATAAGTATCCACATCACTATGGTATGCAGCAAACTGAATACAATTTGATATGGTGCTATCAACATGTTCCTTGCAATAAGTTCTGCTTCTGCTAATATACTG…			No hit found.					No hit found.
L532id472	AATGTCCACAAGAACATTGCAAGCGCTTCATAACTGCTTACGAAACAGGTTGATTTGAAGCCATACTTTTTGACCAACAAGTCATGCAATTGAAAGAAGAGGCGTGCGTTCATCCTCAACATGGTATATGTTTCTCCAGGTGTTGAGACCGTCTCCTGCAGCCATCCGAACCCACTGAGAATAGAATTCCTTGGGTCTGCCTTGATCAAATAGTTGTCACAGTACTTCCCTGCAAGTGTTGATGCACCGGCATAGATGTTGGACATTGATTGGACATGGTGGCATACCCTCTTCTTCCTTTCTTCATAACTATCACTATCATTGTCACTATCCGATGACATCTGCACATACACAAGTAACAACAATTAGTACTTAATTATCAACCAGATTAGTCATAGC…		LOC_Os05g51760.1	transposon protein, putative, CACTA, En/Spm sub-class, expressed	4e-21	90.5			No hit found.
L531id473	TTTTAACATGCTATGAAAAATGTTTCGGATTCTCAAAATTTTGTCGCATTTTTAAATAATGTTTCTAAAAAATGTTCCAGATTGTTGACTGCGGACTCGACTGGGCCGGCCCGCAGAGATGAAGTGAGTTTTTTTTTTCTTAGCACGTGACATAAAAATTCTTTCTTTCTTGTTCTTAGCGTGCAACATAATAATTCTGAAACAAAAATAACTGGCGTGGAGTCAAACTTTGGGACCTGCAGGGTTGACCCCATTCCGCTAGCCACTACACCAGACGACTATTTTTTTTTGGCGGTTGGAAAGAGCTTTCATTAACCAAGGTGGATCAAGATGATCCAAAGCACACAAGTTTACAACTTTCTCCGGTCCCGAGCGCAGCCATACAGCTGTTTTAACACA…			No hit found.					No hit found.
L531id474	GCCATTGTGAACCACATGATCCTCTTCCATCACCTGCCTGAATGCAAAAGACGTCGGCGGATGCAGCCGGAGTGCCTCCATGATCACAGCGTGCAGGTACTCCAGCTTCCCAAGAACAACCTCGCTGACTTCCTCGGCGTCCGCACCCACGACGGCATTGATCTCCTTCCGGACGGCCTCCTGTATGTCAGGACGCTTCACCAAGTTGGCCATGATCCACTGCAGCGCTGATGCTGTCGTTTCAGTTCCAGCACCAAGGAACTCGGAGCACATGCCGACGAGTTCACCATCGGACAGCCTTCTTCGATGCCGCCTTGGGTCCTGACTGTGGTCGTCCGGCACCTTGAGATCGATGAGCGTGTCCACATACACCGGCGTCTCGCTGGGTCGCCGGTGCCG…		LOC_Os08g05620.1	cytochrome P450, putative, expressed	8e-42	147		AT1G64940.1	CYP89A6 , cytochrome P450, family 87, subfamily A, polypeptide 6	9e-43	149
L529id475	ATTTCTTCATAGGCTGAATGTCTTAACACTTTACTTCTATTGTTTTCTCATATCTTGTTTCCAGCAAAGAGAGAGATCAAGATATTGAGGTTGTTCATCCACCCTCATATCATCCGGCTTTATGAGGTCATTTACACACCTACAGATATATTTGTTGTGATGGAATATTGCAAGTATGGTGAGCTATTCGACTGCATTGTTGAGAAAGGGCGGTTACAGGAAGATGAGGCTCGTCGAATCTTCCAGCAGGTGCCTTTTTCTGCTCTTGGCATGCAGGAACACATTTTTTGGGCATAAAAATAGGAACTTTGCTGAGCTTCTTATTTTGATCGTGAAATGTCTGGATATGCTGGCCAATTGTCCAGTGTCCACATTCCTCGCGTGCTGACTCTGCAAATC…		LOC_Os03g17980.2	CAMK_KIN1/SNF1/Nim1_like_AMPKh.2 - CAMK includes calcium/calmodulin depedent protein kinases, expressed	3e-33	124		AT3G01090.3	AKIN10, KIN10 , SNF1 kinase homolog 10	2e-26	104
L529id476	AGGGTCACTAGAGTCCCTTACATTGGACACCGCTGATTGTTCTCTTGGATGTTCTGACAGCGAGACGAAGAGATGCTCTACCTTGGGCCAGAGTACTCTCATGGAAGTTCCTAGAGCGCTCTTTGCTATCCGAAGGTATGTGGAGGGCATAGTTCCCTCTGCAGTTAAGTTGGCTGTTCTGGAGCCTTGCACCCGCTGCTGCGATGCTTCTTGAGTTTTAGATGTCAAGCTATATTAGTATTTTGCATGATGTTTATGTGATTTTAGATGGGATGTGATCGAGCGAGACCCTTTACCTGGAGTAGTACAAGTGCGTATTTCACTTGTAAATCAATTATGAAACAACAATATTAATGGTTATTACCGACGCTTTAGATGTTCAGTTCTGATAATATCTGG…		LOC_Os09g33620.1	Leucine Rich Repeat domain containing protein, expressed	3e-15	73.6			No hit found.
L528id477	GGGGGGTAGAGAGTGGGGTGGGGGAGGCGGGGTTATTGTGTTTGATGTCTTTGTCGATGTGTTCTCGATGGAGGTTTCTTTGGGATGTTGTGATCCACGTGCCAGGGGTTTCTAGTCGTACAGGGCCGGGGTGTTTGTTCGTTCGCCGAGTGGTCGTGAAGATTCGTGACTAAGGAGTAGTCCCCATGTGGTCATGTTGAAATGTTTTTTGCCCAGTCTTCCATCAATTAAATCGGCAATCCACTTCTTCTTAATTAATCAATGAGGCAAATATGTTGCATTTGTAAAAAAAAATAGACCCTGATGAACCATTGATATGCCATTAGTTCCACCGCTTCCGTCTCCCAACTGGATCCATTTTTCTGAATTTCCAATTGGCATATGGCTAATGTCCTGAGA…			No hit found.					No hit found.
L528id478	GTCTACCTTAGTTTCAGTAAAAGATACAAAGAGAAATACCTAGAATGAATAATGGAGGAAAAAATTTGTGGAACTTGCAAAATTTTGTTAATTCCATCACTTCAAAAGTGTTCAATTAACACCCTTGATTTTTTTTCGTTCAAAAACAGATTAACGCATACTGTCATGCTTGAAAATAAAATAAAATAACACAGCATTCTAAATGATTTATTTCATCATCTCGCTTGTATGTGCATGTCTTTCTCCCCCTTGGTTGTCAGTATGCCCACTGAATGAAACGTGCAACAACTACCACTGGTGGCTTCTCTTTAAACAACATCAATCATAGAGCTTAATTTGCATGTAGCAACCTTTGTCTTAGTAAGAATGACATGAAGCGTGCAATCCCTGCATGCAATC…			No hit found.					No hit found.
L528id479	CATTGCAAGATATGATCTGTTCTTCTTCGCATATAAAACCTGGTATGCGCCACACTCATAAAATATACGCCCAAACATTGCCCTTGTGCATATCTCGCTAGCATGTCCCTCGATAGCCAGGTTAGCCCCCATCAGCAGCCTCCCCTGCACCCAAAGCACAAATTGCATCACTTAGGATTCACATCAAAAGAGTTACATCACAAGTGACAGCAAATCTACTACATAGCTCACTGTGCAGAATTAAAATGCTACCACTGATATTGCCTAGAGCTGTGTTTATGACCTCATCTTATGGCGTCTTGGGCATTATAGAGGTCAAGTTTTGTATTTGTTTACAGAAGGACCTCATGTGCCTCACGGCAAGGAATCAACCCCTGGCAAGCTTTTCTTTGCTCCCAT…			No hit found.					No hit found.
L528id480	GGAATTGTATGAACAAATAATATACCATTATTATTAGATCAACCATCTGGATTAAACAAATAACCGAAGGCCGATCCATTATCAACCATTCCTCTACGACCACCTCTAGCACTTGTGCTTCCTCTTCGACCACGACCACCTCTAGCACTTGTGCCTGCTCGACCACCACCTCTAGCACTTGTGCTAGCTCGACCACCACCTCTAGCACTTGTGCTCCCTCTACGAACACTAGCACCTCTAGCACTTGTGCTCCCTCTACGACCACCACTACCACCTCTGACACTCGTTCTTCCTCGACCACCACCACCGTCACCTCTTCCACCTCTTTCACCATCGGTGCCGCCTCCACGACTTGTTTTTCTTTTTTTGGTTTTCTTTTTTTTGCATGTCCGCTCATTG…		LOC_Os06g03590.1	retrotransposon protein, putative, unclassified, expressed	1e-13	66.2		AT2G05580.1	Glycine-rich protein family	2e-14	69.7
L527id481	CATCAAAAGATTTTTTTTATCGACCATGAAAAACACTCAAATGCCAAAACGAACAGGTCCGGTTAAATTCCACTAAAGTAAAGTTAAAAAACGAGCGACCCTAATCACGATGGCCAAATTCTCCTTATTTTTAGCGATTTTTATTAAAAATATATATTATATTGTATGAGAATACATGCAAGAGGAACACCCTTATCATTTGAGCGAAGTGTAGGGAGAAAAATGGAATATGGAGTGAGGATAAAGAGACCCATCTATCTACAAATTCTATTTGTTCAATAGACCTTTGTCAATGGAAATACAATGGTAAGAAAACAAATTAGATAGAAAAAGTAAATAAAATAGGGGCTTATGTTGGATTAGCACGATATAATATAAATCCAAATAGGATTAAGAAAG…			No hit found.					No hit found.
L526id482	CGCTGGACGAGCTGGCCGAGAGGCTGCGTCAGGGCTGGCTTCAGTGCAATGAATCGTGTCAGACTTGTAAGTTCGTTTGCGCATGCCAGAACTGTGAGTGTGACGGCCCGCCATCGGAGGAGAACGATAAGTGTGAGCGGGATTGCATCCGGGCAAGGGGCTGCGAACGGAGGACATGATAATCCTGCTGTTGGCATGTGTTCTTGTGTGTGCACCGTGTATTCCAAGTACTTAGCTACTTACTAAGTTCCAATCTGGTTGGTTGTGTAATAAGCACCCGTGGCCCGGCCCTAGGCAGGCAGGCGAACGTACGTGCATATGTGCGTTGTGGAGGCATGGTACAGTGAGTGCCGTTTCAGTTGTCCCTGGTGTGAACGTATTGTACACGTCCGTTGATCT…			No hit found.					No hit found.
L526id483	GAAACTGGATCAAAAAAAGCAGGAATAGATTTTTTGAAAAAGATTGGAAAAAAGTAAGTAGAATTATATTCAAAATAAAAGAAAGGGGCTTTTCGTAAGAAAACGTGGATGAATACTTGCTGTTTTCTAGATTTTTGATCGGATTTTTTGGCGGCATGGCCAAGCGGTAAGGCAGGGGACTGCAAATCCTTTATCCCCAGTTCAAATCTGGGTGCCGCCTGATCAATAAAATACTTAGGTTTTTTTTATAGTGCTGATCGAATTCGATAAATTTTTACTTCGCATAAGTTCGGGCAAGAGAGTAACTGGGCCTGCCGATACTGGGTTTAGAGAAACCATACCATAGTTCTATCCTCAAACTAGGGTTAGGATTTGTTTTGACGGTAGTGGCCAAAATGG…			No hit found.					No hit found.
L526id484	TGACTGCAGTCAGAACTAAAAGTACCCGATTTTAAATATGGGTTGGGTGGCCTGCTGGAGTGCAGTACTTGAGAGACTATGCTAGTGTAGTAAACATAAATTTGGCCGGTCAGCTTCTATAGGGAATGCAAAACACTTATGAAATAAGAAACAGAGAACATCTAAGCAGAAATAAGGTACATGTTTGCTTACGAATGGTACTAACATGATATATTTTCTGCCCGCCGGTAAGTTATCAAGCAAGATCATCAAATGTTTCTTTGTAGATCACATTGTGAGTATTGCCAACAGTTTTCAGGAGAGTTATTTTCAGTCAAAGCTGGAAGATGAAGACTGACTAAGAAATACTCACATCAGTCAAAATAAAAATCCTGGGCTGAAAATTTGAGATGTACATAA…			No hit found.					No hit found.
L525id485	TATCTACCGTGGGCCTGCCAAACTAATCCAAATCTGAAAGGTTGGGATGTCGTTTATGAAGTGCCGCCACGTGCTAGACTTTCTCCCCCAAAGGAAGAGGATTATGAACCTCACATTAACCCAGACACATATGAAGGAGAATTCTTCCAAGAGACACGTCTTTCCAAAAAGCGTTTCAAGAACCGCTATACTTCACCCCAAAACATTGAAGTAGACAGCGACAATGAATCCGACATCACCCCAGAGGAGGAACAAGAAGAGCCGGAACAAGAAGAGGTTACTGCTGCGGATGACCTGTCAATGCTTGACCGATTACGTCAAGGTGGCCTTGCACATGTTGATGCCAATGAACCCTATGAGCCCATCATTGATTATAGTGATGATGATGATTATGCATTT…		LOC_Os11g36310.1	transposon protein, putative, CACTA, En/Spm sub-class, expressed	5e-07	48.9			No hit found.
L524id486	TCAAGCGCTGCCACAAGCCCGACCGCAAGGGTAAATCCTCAACCGCTGAGCGTCCTCCGCCTCCTGGTCTTCGGATCCGGTTTGTTTCCGTCCAGGTCTGACGCAGTTTCGCTCTCCAGAGTTCACCAAGGTGGCGGCGCGGACGGCGATCGGGTTCGTCGTCATGGGGTTCGTGGGGTTCTTCGTCAAGCTCATCTTCATCCCCATCAACAACATCATCGTCGGCTCCGGCTAGGTACGTCCGCGTCTCCCTCTTGCCTGCACGGCTTAGGCTTGGATCCTGTTGTCTCGCGGTGTGATCTGTCGGATCTGCGGCGCGCGCGCCTGCCCCCGTCGATTTTGCGGCTGCGGGCCTGCGAAATTGAGTTCTGTGGACCTTGGGACTACGAACTTGTTTGT…		LOC_Os02g08180.1	protein transport protein SEC61 subunit gamma, putative, expressed	8e-19	77		AT3G48570.1	secE/sec61-gamma protein transport protein	2e-17	72.8
L524id487	AGTTAGAAGACGTGTCAGTTAATCCCATCCATATGCGGGAACAAGAAGATTGCCATCAGCATTTTGAATGGGTGTGATTGACAAACTACTGAGACAGAACTAAACAGACCTTTCACCATCACTATTGAGCTCCAAGTCAGAGTCGTCTGCATCAATTTCACGTGCAGCTATCTTATCTAATTCAGTTTTGAAGTTCATCTCTACTACTACAATAGATTACCATAGAATTCAACTTGATTCAATTTCATTTCATAAATGAACTACGCAAAGTTAAGAAGATGTAGAAGGAAACTGACGCAAAAAATGATGTGGATTGAACATCCAACCAGATTTAATTCTGGGCATGCACATTAAATGAACTACGCAAACTTAAGAAGATGTAGAAGGAAACTGACGCAA…			No hit found.					No hit found.
L523id488	AGATACAAAAAGGATCTATCTGTCTATTTTTTTAACCCGGGCTAATCCCCTTTCCATTAAAAATATAACGGAAATACAACCAGTTCCAAGTTCAAACAAGGGAAAGGAAAACAGCGGGATCAAGCACTTCAAGGAAACCCGTTGTGAGCGCTCGCAATCGAAACGCCTACTACGAGGCAAAAACCCTGAAGCACCATCAACACACATCGAACCAAACTAAAGTTCAGATCACAATACAACCCCGCATCAAGGCATCACAATACAACCCCGCCTCCACACAAACGCTCTCCAGAGTCTTTGGTGTCTCAAATCGATCACTTCAAAAGGCTTCCGCAATGTCTCAGGCCTCCCAGCAACTGAATCACTCCACGGTCTTGCCCGTGTGTGCAGTCGCGCAGA…			No hit found.					No hit found.
L523id489	AGGTATACCCAACTGTTTTTGGGTGTCCTATGAAGATGCATTTTATCTGCTTTGGGTTCGAGCTTATCAACCTGAAACCTTTTCACATAAGCGTCGCAGCCCCAAACTTTCAAGAAACGGCAACTTAGGTTTCTCCAAACCATAGTTCATACGGTGTCGTCTCAACGAAATTATGTGGTGCCCTATTTAAAGTGAATGTGGTTGTCTCTAATGCCTAACCCATGAACGATAGTGGTAACTCGATAAGAGACATCATGGTATGCACCATATCCAATAGGGTGCAACTATGACGTTTGGACACACCATCACACTATGGTGTTCCAGGCTGTATCAGTTGTGAAACAATTTCCACAATGTCTTAATTCTGTGCCAAACTCGTGATTCAGATATTCATCTCTA…		LOC_Os02g33970.1	retrotransposon protein, putative, Ty1-copia subclass	1e-28	99			No hit found.
L523id490	ATGTTAGCTCTAATCTTGATTTGTATCTGCATACTTAGTTTGTTTTTTGTCATGCATGTGACTTAGATGGCCTAGGGAGTGATAGGCAGGTGAAGGTTCACTTTGAGTCGTAGAAAGGCGAGATGCCGAACTGGTCGTGCGACGCGGCCGGTGTGCAAGGTGTGATGCCATGGGGCTGTGCGATGCAGCAACTTCGTGTGAAGCGACATGGTACGAGGGAAGTGCAGCGTGACAACCTGTGTGAAAGAGCCCTGGAGCCAACGTCTACACATGCGTGATCCGAGTGAACAGGTTGAGTCAGTTTGCATGCATGTGAGTTTGTTAGCTGCATGTAGTGTGCATTTGAGGCCAAGTCATGGCTCCTGGAGAGATTCCAGGATTAAGATAAGGTCAGTTAGT…			No hit found.					No hit found.
L521id491	CCCAATATTGCCCTCCCCACATTAATGTGACACGACTGCCTTTTCCCGTCTTTGTATATATTCTTTGAATAATCCAGCTTGCAAAACAGGTGCAAGGAATAGACTGCTTTTGCGCAATAATATTTGCAAACTTTAACCATGGTGCACATATATAAAAATGTGATGAGCATTAAAAAGGAAAGACAAAGAAGGTAAATTTCATGGATTAGTTGGCTGGCCGAACCAGCTATATGTGGCTTCCTTTCTTCTAGTCAGTGTTGAGACATTATCCGGTTCTGCAAATTTTCCCAACAGAAACTGAAAGTGAAGCAGACAACATTATATGGTCCACAACTCATGGTCTCTGCTCCGATTGAGTTCTTAATTCAATTTTCCTTTATCTACATATATTATGCAGCA…			No hit found.					No hit found.
L520id492	CTACAGTTCTTTCGCCAGGCGCAGCGGAGCTCGCCACAATGTCTAGTTATAATTAAACGTCTACGGTTGCATCTAATCAAGCTATAAAAAGGAAGACACCATCTAGCATATATCGTGAGCGCATCCATATAACACAAGTATGCATACAGTCAAGGCATCCAAGAAATGTGTTGCATTTTGAGACCAACATAATTCATCTGTGTGTACTAATCAATAGTTAAAAAATAGCTAGAAACTATTTAGTCTAGCAGATAACTGGAAGTCTAGTCTACCAGGAAGCTAATCACAAAAACATGATAAAAATCAAAACCATAGTCTTTCTATTCCTGGCAATTGATCATCCTATACAGGAAGATATAGTTCATATACCATTAGCAAATAATCTAGGCATATAGGTAC…			No hit found.					No hit found.
L520id493	GCCATCATTTCCTACAGAGCACCAAATATAATTAGTGCACTATATTAATGAGTAAAGCAGATGCAAAAATTAAAAATGGACATATTTGACACCTCTTGCAGTTTAGTGCAATTACGCCGATCATGACCTGTCACCCCACAGTAGCCACATTTCCTCTTTGATCTTTGCTTCTTCATCTTTGCCTGCAACCTTTTCTTCGGTGCACCTCGACCTTGCACATGCATTGGGTCCAGAACCTTTTCCAAATCTCCACAATCAATTTCCGTCGTCTGTGGCAGCACCGGACCAAACCTAATGCATTCCTCCTGACCACGGCTTGATTCCTTGCTGCCATCTTGTCCATTCAGAACCATCTTCAGACGCTGATACTCCTCACTGGATTGACATGCCCGAAAACAT…		LOC_Os08g44170.1	transposon protein, putative, unclassified, expressed	5e-20	87.4			No hit found.
L520id494	CACCTATTAGTTTTTTTACCACTTTAGTTGATGGATTTAGCTACCTTCTGTATCTCTCAAGGTAGGAGATTTGCTGCTGATAGTCTTGACTAATTAAGGCATCACTTAATCTTTTCAACATCAATTTTCCACATTTATTCAAAAGTTGTTTTGCTTTTAGCTTCCTCTCTCCAACTCATGGAATGTTGGATTTGTAGTGCCTGTTTTGGTTTTGTTTGTCTGAACTACCGAAACAGACACTTGATGTTTTACATTTCCATAAGAAAATCTGGGAGTGTTTCCTTTTACTAGTTACAATTAGCAATATGTGAACGCATTAACCATCCACACTTACTCTCTACCACAGTTTTATGACAAGCTTTTATTATCTCAGATTTGTTTGTTTGCCCGCTAGGGGAT…			No hit found.					No hit found.
L519id495	AAGCCATACCCAATCGAAAAAGGATATTATCCAAACGCATTTCAAGTAATTGTAGTAAAACCTGGCCTGTTGACCTTTTTGCTTTTCCAGCGATATGTACATATCTAAGTAATTGTCGTTCTGTCAGACCATAATGAAAACGCAATTTCTGTTTTTCTTGAAGACGAATACGATATTGCTCCTTTTTCCCAGAATTGAATTTTTTTTTAAGATTACTTCCGGATTTAGGTGTTTTTCTAGTGAGTCCTGGTAAAGCTCCCAGACGGCGTATTTTTTTTAAACGAGGTCCTCGATAACGGGACATGAAGACTCCTTTTTTATTTTATTGAAATTTCATTTTACACAATTAATTTCATTGTATTTACATTACAGAATACATCGAAATTAAAACTGAATTAA…		LOC_Os10g38214.1	chloroplast 30S ribosomal protein S4, putative, expressed	2e-63	194		ATCG00380.1	RPS4 , chloroplast ribosomal protein S4	2e-52	166
L519id496	AGGTTAGGTAGCAGCAGTAACAACAAGGGAAGGCACCGCTCCTCCTACATTATTGCCTTGCTCCGCACACTCTGCTCCTCCATTAAAGGGAAGGGAACCACCGTTGCTCTTGCTCTTGCTCCATCCAAGATCCAAATCCAAGCATGGCGCTCAAGAGGAGTAGATGTAGATCCATCGCCTTCCTCAACCGCCATTGCTAGCTAGCTCATGTAAGCGCTCTCTATCCTCTTCCCCTCAAGTTATTATTCTCCTCTTCTCCTCTTCTTGTGTTTCCATCTCTCACCTGACCATAGCTGCTCCTCTTCATCTAGCTGCTCCGTGTTCCATCCAAATCCAAAATCCAAATCCAAGCATGGCGCTCAAGAGGAGTAGATGTAGATCCATCGCCTTCCTCAACCG…			No hit found.					No hit found.
L519id497	CTACAACATATATACTAATTAATCAACTGCAATCAGGAGACAGTTTCTTCTTCTAAGTCCATCTCACGGTTCGCTGAATTAAGAAAAATACATCAAAATTAGAGACTTTAGGCAAAATACATCAAAATCAGGAGACAGTTTCTTCTTCTAATTATCCAGTTTCTTAAGGCAAATGGATTGCTAGGTCAGTACCGGGACTACTATAGCATAGTCATGCTGAGCAAGAAGGTATTTGTGGAGAAGTTCATATGCCCTCACAAGGAAGCTGCACCACACCTCGCTGAAGACTATGCAACCGCTTGCAAAGGGGAAATGCCGTCTAATTTTGGAATAGCCTCAGAAAATTGGCCTAACTGGATGTTGGCTATCTTTTATAGTGTCTCTGTTACATGCCAGTTT…		LOC_Os06g12100.1	mTERF family protein, expressed	1e-12	65.9			No hit found.
L518id498	ATTTGCAGATAACTTGAGCCAGGTTAGTTGATAGATGTTGTACATGGATCAATAGTATGATTTAAATGATAATAATTTGACATATATATTTTGAAATGAATGTTGTAGGAGGAGTCAGATGGTCCGAGCGTTGATCACGATGAGGGAGAGATCGATATTGAGGAGGCTCAAAGGCAGCAGAAGATGCTTGAGACACATTGGAAGGTCATGGCTATGACCTTTCGGTCGCAAGGGGATGCATACATATTCTACAACAATCACGCCAGAGAACACGGGTTTAGCATAAGGAAACAGAAGGTGAAACGAGGTGCTTCGGGAATGATCCGGTACCGGCGGTTTCTTTGCTCCAGGGCTGGGAGAAGGCAGAGCAAGTTCATAACCATGGAGGGCCGCAAGCGC…		LOC_Os03g06860.1	transposon protein, putative, unclassified, expressed	1e-24	100		AT4G38180.1	FRS5 , FAR1-related sequence 5	2e-12	64.3
L517id499	GTGCTTGCTTCCTTCTCCATTCCACTGATTCTGGTCAGTGTGTGTATGCTTATTGATGGCAAATAACAAAGTTGAATCATATTAGTTTTAGATTCGTTGAAATATTAAGTCCTTAGTTGAAAGGTTGCAATGAGCAGTTTGCATTGTCCATTTGTGCCATTTTCTGCTTCTAATTTTGTTGGTTCTTCTAGCAAGCATATTCCATTGATCCTGATTGAATTCCCTTACCATTTTGTCTATCTGTGGTTCTTTACTTCGGTGATGTAATCATTTTAAAGTTTGACCTAGATACTATAATTAATAAACAGTTGTGAATAGTATATATCGAGAGGACTCCACTATGCAACCTTTGACATGCTCATCACATACTGTTATTTATAGTGAACCTTCTTTACTTGT…		LOC_Os05g32850.2	CBS domain containing protein, expressed	6e-10	58.2		AT4G14240.2	CBS domain-containing protein with a domain of unknown function (DUF21)	1e-09	56.2
L517id500	AGCCTTTCCAATTTTTCTCTCATCATTTTAAGTTGTTTCTCCACCGAACCAAACTCCTCCCGGCTCCATTTCTGCAGACTACGTCGCACACCATTCAGCGCATCATAAACGCCGGCCAGATCATTAGCTTGCGGCTGCCATCCTTCTTCCACCACTTGTTCATACCTCTCGTGGCGAGTCCAGGCATTTTCGAAGCGAAACGGTTTGTTTCGTCCTTTATTTCGTAACCAAGCTGATCTATTAGTCGTTAATACAAGTGCGCAATGATCAGACACAGAGGTCTGAATGTGCCGCACCGAAGTGTCATCAAATAGATCTAAAAACTTGTCATCAGCTAGTCCTCTATCTAGGCGAACTTTTACATTGTTTTGTCCTTGCTGTCGGTTATCCCATGTATAT…		LOC_Os09g29920.1	retrotransposon protein, putative, unclassified, expressed	1e-32	123		AT1G40390.1	DNAse I-like superfamily protein	5e-07	48.5
L517id501	TGCTTTGACGTTGATGTTTGCCCAACAGACACCCTCAATGATGACCAAGGTGGAGTGCAGGACATCGAGGACATGATATGAACCGCCGTTCCAGACGCCCGCCTCGGGGAAGGAGCACTCCATCCCGCTGATAACAATGTTTTGAAAGAGGAGATGACGGATTTGGTGGAGGAGAGGAACTCCCTCAAGGACGAAAAGAGGAGCCCTGTGTACAGAAAAGTATGTGATGTTTTATCGAATCACCATCGCAGCAACCTTACTATGGCCTGACGTTCCCTTTTGTCGACGGTCTTGACTGTAACTCAAGTGCTTGTGATGTTGCATTCTGGCAGCTTGTGATGCTGCTTTGTCAAGTGCTTGTGTGGTGGTTTCGATTTGACCTAGAAGACCGCCGCTTCG…			No hit found.					No hit found.
L516id502	CCAGCACTTGACCGGATCTGGAGGTAAATCCACACATCTCTTAATGTGTTCGTTTGAGCGCTAGCTTTGTCTATTAAATTTATTTGTAATTCACATGTAGTATTAATTACATCTTTCTTATGCTTGCTTAGTCCACACAACGGCTGCGGAGGAGGAAAAAGAAGCCGCAGTAGTAGTTGCATGTGCATCAGGTCCAGGAGATGAAAACAAGGAACAAACATCAGACCGAGGAAATGAGAAGACACATGATAATGGATCCAAAGGCTGAAGTGATGCTGCAGCAAAACTGCACCAAATTATGTGTCATTGTCACATGTATTTGAGAAAGACAACTAGAGTGCTTGTAAGAACTGCACCAAAGGCGAATTATGTAATGGGCGATTTGCCTAATATTTTTGA…			No hit found.					No hit found.
L516id503	CCTTAAGCTCATGCCTACTTGCTGCCTTCCATGACCGCCAGCTTCTGTCTCATCTCGATGAACCGGACTCGTCCCAGGGCCTTCGTCAAGACATCTGCTCGCTGGTTTTGAGTGCCAACATGATCAATCTCAACAATCCCTTCTTCAACGCAGTCTCGTATAAAATGGAACTTCACATCAATATGCTTGCTGCGGTCGTGGTGGACTGGATTCTTGGCCAACTCTATGGCAGATTTGTTGTCCACCAAGAGCTTGAACCTCGTTGGTTTCTGTCCCTGCAGCTCCGCTAGGAGTCGACTCAACCATATGCCCTGGCATGTGGCAGCTCCAGCCGCGACATACTCTGCTTCACACGAGCTGATTGCAACCACTCTTTGCTTCTGGGAAGTCCAGCTGACA…		LOC_Os02g15400.1	retrotransposon protein, putative, unclassified, expressed	2e-67	209		AT4G23160.1	CRK8 , cysteine-rich RLK (RECEPTOR-like protein kinase) 8	3e-19	84.3
L516id504	GGAGGGAGCGATGTGACAGGGGTAGAAGACGGGCGCGAGTGGACCAACCCATGATATAAACCATTTTCCTTGAAAAGAAAAGAAACTACATATCTCGGACGAAAATCGGACGACTACATACCGGTAGATTAGTTTTTCTTTTTGAGGCAAACCTGTAGATTTTTTATTTATTTTTTTGCGGGGAGGCAAACCTGTAGATTAGCTGAAGTATCTTGTGTGGCTGGCTAACCACCTCTTATCCGCGTTTACTTGGACTGCTTCCGTCTGGGCCTTTGGTTTTCGATTCTCGGGTAGGGAAACGTCCCCGGCTCCATTTCCACCTTTCCCGGTTGCTTCACCTCCGGATCCCCGATTCATTGCCCATCGGCGGGGAGCTGGAGCGCCACCGGCACTCCTTTA…			No hit found.					No hit found.
L515id505	GGCCAAGATAGTCAGGTTATACTCTATATCAGAGCAAATTTCCTTTTTTTATTCAAGATATTTAATTTAATACTTTGAAAAATTAAAGCATGATTCCCCATAGAGATATGTACATAAAGGGGATCTTTGGATAATAATGCTGTTCGGACCTAAAGTTTACCTATACACGGATTAAGCATAAAGCCATAATATTTTATTATGCCATTGAAGGGGGGGGGAGATAATACCGATTTAAGAGTAGTTCACTACTGCAATAAAAAAAAAGAGAATTCTAGTTAACGGTTCCAATTTGTTCTGAATTTTGCAGCCTGTGAATAGAAATCCAATTTTTCTTCTTTTTCATCTCAATAGAAAGAAATGGGAAGTTTTATTGTGTTAACAATGTATGTTTTAAGATAG…			No hit found.					No hit found.
L515id506	CATGGTCGAATTGGCTGAACATTTCGTAAATGAAGAACCTGACTACTCACAGTTGTACGTTTCTATAGAGCCATCATCACTGGTAACATTTAGATCTTGCACAAGATCATTAATCTTTTGCTTGACAAGGCAAGAGATTCATTTGGCTGCAGTTCCATCAAAAAGCAACAATCTCAAATACCCATCAGCTCCAATCTTGCTCAGGTTTTTTTAATGACACCATTCAAGTGACTTGCGGTCAAAGTCTAAGTCGACTGATGTTCGTCTTGCATCAGTGCTAAGCCACTCAGTACCGCCCACAAGGGGTAAAAGAGATAATGAACAACACATGCCCTCATACTCTAAAGCTAAATAGTAATCTCTTCAATATTGAACACTGCTAAATACTGACCAAAGTTC…		LOC_Os01g63950.1	expressed protein	2e-27	107		AT2G27590.1	S-adenosyl-L-methionine-dependent methyltransferases superfamily protein	9e-15	70.9
L514id507	TGGCATTGTCCATCCTTTTTCCTTTGTATGATCATGTTGTTGCACTGATGGCAAGTTAACCATCGGACTTTTCCCTTTTCGATCTATCTCAGAAGTTCCCTCCGCAATCAAGCGGATGTTTGCAAGGTAGTTTTGCAGAAAACGAGCAGAGTGGGAAATTTTCGCTTTACCTTTTGCGAAGATCGCGTCATTTCTATGGTGCCAAACACGCCACCAAAATAGCATAAATTTTTGTTTCATATCTTCACTCACCTTATCTAGCAAGATTAGGACCCAATCCCTTCCAGTATATTCTACTTCCTGCTCAGGGGGCAGGTTCCATGCCTCCTTGAGTTCGTGCCACAAGGCCCTTGCAAATGTGCATCGATGTGCCATATGGAAGCCTGTTTCATCCTCGGC…		LOC_Os06g09530.1	expressed protein	4e-37	131		AT2G02650.1	Ribonuclease H-like superfamily protein	1e-09	56.2
L514id508	CCTCTTAATAATTCCTATATAAAAGTATGATCTAAACATTTTGTTGAGTTGTTTTTGCACCAGATTGTTGGCCATTAACGGTTATCCATGGCACTAAAACTACTTGATCTCAATACATTCACCTCACAACACTTGTTGGCGAAAACATGTGCTATAGCACCAAAGAAGTTGAGGTCAAATTAATGAGGTGATAGCTAAACTCCTTAAACTGGATATATTTGTGTTTTGTTTGCTTCAAGTATATAGACATATATTCCTTGATCAAAACTCATTGACACTGCTACCACTAATTTGCTTCAGGTCATCGACTTGAAGATTGATAAATATGGTTCTGTTATTATGCAGGAGTTGTGTGATCTGAGGAGAAACTATTCTCATGCAAATCGGATAATTGTTGTA…			No hit found.					No hit found.
L514id509	ACCCGAGCCAGCCCAGTAATCAGCTTGCACACAAAGAGAACCGAGGGAAGATAGCTTCTCAATAACCTCAGAGAGTATCTTGCACTTCTTCTCGGTGGCCCCAGTTGTTACCAGTCCTAGTTTACTAAGCTTTATAAGCTCTCCCAACTCTTTAAATGCCTTACTGCTTGTTCTTTTCACATCCACAACCTCTAGTACATCTAGAACTTTAAGGTTGCTGAATCCTTTCGGTATCCTCACACCATTTGACTTAAAACAATAGCTATAATTGGCCATGTGTAGCTCAGAAATTTTATTGGCACCCTCATCAGGATCAACTAAAGGTGCGAGTGTCATGGGCAAACTTAGTATGTTCCTCAGGCATTTTGTGGGCCTATCTCGGTCAAAATAATGGTAGTA…		LOC_Os06g17900.1	disease resistance protein RPM1, putative, expressed	3e-50	173			No hit found.
L514id510	CACATATCATAACTTATAATTCAGAGATACGTGTGTGCTCTTACTGGGCACCTCGCTGCTATCTTCAGAAAAGAGGAATTGCCTTGAGATTGTGGAAGCCGTCGCCAGTCCAAATGGAGATCTTGCTCAGCGTGTAGCTCTCATCCAACTTGAAATCCATGTAGAGAGTAACAAGCTCGCCCGAACAACAAATTCAGAACAGAAAAAGGATCCCACACATAGAAGATTAGATATGTGTTTCGAATGGATGCCCTCATCTAGCTGGTTCTTGTCATTCGACTTCACGTGCGCTGCACATATACAGATACAGGTGGCTCGAGGAAATCAATATCGATTTTAAGTCTAAAAGCATGCCCAGATTAAACCGAACTAATCAATGGACGCTATAAATCACAGGTA…		LOC_Os05g50360.1	anaphase-promoting complex subunit 10, putative, expressed	2e-09	55.1		AT2G18290.1	APC10 , anaphase promoting complex 10	3e-10	56.6
L513id511	TCATAGTCTCTTACCATAAAAATTGCTGCATGTGCAGCAGCACCGACTATTAGAAATCCGCCAATCCACATGTGGTGTGTGAACAAGGAAAGTTGTGTACCATAGTCAGTAGCTAGGTATGGATAGGGAGGCATAGAATACATATGATGAGCTACAACAATGGTTGTAGAGCCTAGCATAGCTAGGTTAAGAGATAATTGAGCATGCCATGACGTTGTTAAGATTTCATAAAGACCCTTATGGCCTTGTCCTGTAAATGGGCCCTTGTGAGCCTCCAAAATATCTTTAAGTCCATGGCCAATACCCCAATTGGTCCTATACATATGACCTGCGATTAGGAAAAGAATAGCAATAGCTAAATGATGGTGCGCAATATCGGTCAGCCAGAGACCACCGGTT…		LOC_Os10g38229.1	photosystem I P700 chlorophyll a apoprotein A1, putative, expressed	1e-120	357		ATCG00350.1	PSAA , Photosystem I, PsaA/PsaB protein	1e-119	353
L513id512	ACAGATTGCTGATCCGAGAGACAGCGGAGTCATGAACGAGGACAAATGAGAAGGTCGGCCACTACTGACTCAAGCTTGGATGTGGTCGAAAGCCCGGCTCCACATGGTTCTACCACTGCTCTCACACATGGTGTTCGGGCTACTTCCACCAGTGCTCTGCGGGTTGTCGTTCCGCGAGAGTAACGACAGGGAGAACAAGATGATGGACGTCACCAGTGCTTCGCTTGCCTGCATCGCTCTGCTAGCGCTCGGGAAGGTTATGGCCACAAAAGAGCCATGACATACTTCAAGACTCTCATTTACTACCTTACCATCGTTGTGAGCTTGTCCGGAATGTCGTACATCGCCGGTGTACTGGTCATGAGGCTTCTAGGACACTTGACACCATCGATCAAGGTG…		LOC_Os06g01440.1	integral membrane protein, putative, expressed	7e-21	75.5		AT4G27870.1	Vacuolar iron transporter (VIT) family protein	6e-11	48.9
L512id513	ACACGCGCGTAAAACAGAGCACGGACACGCACTGACTCACTCTTCGAACAGGGCATATGCGAACAGGTGCCGAGCTCAAGGGATGACATGTTCCAAACAACAAGGTACCTGCGACCAAATATGTGTTCAGGAGAAGATTAGAGGAATGGATTAGTGGCGCTGTGCATATGAGGAGAGACTGAGTTAGCATCAGGGATAGATGGTGTATAGTCTCAAAACAATTTACACTACCTCATCATAAATAAGTAATTTGCCAAATAAATAAGGACAGCAACAAATAATAAGGTAACAATTTGAGAGATAATTGCCACATAAAGGCAAGTATGTATATTTCCAAAGTGTGAGAGGTACCTGAGACAGGTTTTGCCTTGCCCTTCCTTCCACTACAAAGACTTCTAA…			No hit found.					No hit found.
L512id514	CCATAGACAACATCATCTACATCTTTGCCTTTGGACGTCCCAGTGTCTCCTGCAACGGCCATGTGAGCCCTCTGACCCCCTGAGTGTCCTGAGTAGCCACCTCTACCTCTAGAAGCCTGGCTCCATGAGGTCTCTGAGTATCCACCTCTGCCTCTAGCACTTCTACCTCTGCCTGCTCCCCCTCTGTTATATCCCCTGCCTCTGCCACGAGTTGGACATTCTCTCTTCCAGTGACCTACCTCCCCACAGATATGACATTTGGTGGGATCTCCCCACTCCATGCGCTCAGTGACTGCAAATGTCGAAGCTGGCACAACCTTCATGTCTGCATGCTCAAGGGATAGGCGCACCTCCTCTTGAGTCATCGCTGCAATAGCCTCAGGAATGGTAGGCAGACTA…		LOC_Os04g40450.1	retrotransposon protein, putative, unclassified, expressed	1e-26	106		AT4G38680.1	GRP2, CSDP2, CSP2, ATCSP2 , glycine rich protein 2	3e-06	45.8
L511id515	CTGCTCGCTGATGCATGCAATGTATCATTTGGCCTTGATTTAATGTACTGCACTTTTCTTCATTGCTCTCTGTTCTTTAATAAGTCAGACTCATATAGAACCTGATATTTCTTAGTGATGTCTTCAGATCCCATGAATGTCATTTTGCACCGAAGGTTTGTAACCATTGGGGAATGTTTTCTTGCTCTGATGTATCAAGTTGCCATGGGGGTGATCTAGAGGTGAAAGCTAGCAAGCCATCTCCTGATATTTTCCTTACTAGCAAGCTTAATGCGGAACACTTATATTTCAGTACTTGTTTGTTTAATTGTGTTATTTATCTGCAGGTCTCTTCCTTGTCCAAAGTATGTCGTACCTAATCAAGACATGTTCATTTAATTTACCCGTCATGTAAATGAC…			No hit found.					No hit found.
L510id516	GTGGCCTTGTTCAACTGTCTACGTACTAGTTAACTTATAACAATCTTTACATTCCGGTGGCATGAGTGAAACATTGAACAAACGAATAATAACAAACACTATTCTGTTCTGAACACAACTACGGTGTGCACAACAGCAACACACTAGCTAGTACTAGCGTTCCCCAAATTTTACATATTGCATGCAATTACTGGTAGTTCCGTCGTCATCCCCGAAGCTACAACATAGCTGCACTACATTTACACGCTCGCCCGCGGCAATGGCATCTTCGGTGGACGCGGCCGTTTCACAGGAGAGGAGGGGTGCTAGTAACAGCGCCGGAATTACGTATACGAGAGGGGGGGGGCGTAGAAGGTTGAGTTGTCAAGGAGAGTTGGGGAGAGAGACGCGACTGAGCAA…			No hit found.					No hit found.
L510id517	CACATTGGCATACTTTCTTGCCAGGGATACAATCGATCATTTCAACACAGCTTTAAAGCCAATCATTTACCTCTCCATGTTTTACTACTTCAACAATCCGAGATCATCGATCGGCAGTAATTACATCATACTCCTCTCGCTTGTGTATTGTGTGACTGGGATTGGATACACTTTCGCCATCTGTTTCAATCCTGGCTCGGCGCAGCTGGTACGTATATTCTTGCTGATTAATCATACTGTCGATGATTCGTCACATATACACAGACTAACTCACCTGATATATTTTTTCTTCTGCAGTGCTCTGCACTGATACCTGTTGTTCTGACCTTGTTATCCACACAAAGGACCACCCCTACATTTCTCAAGAATATGAGCTATCCAAAGTGGGCACTAGAGGGC…		LOC_Os04g11820.1	white-brown complex homolog protein, putative, expressed	1e-45	130		AT5G60740.1	ABC transporter family protein	5e-31	117
L509id518	CTGCTAGATGACCTTCTTGCTGCTGAAACAACAAATGCTTGTAACTGCAGCTCCTGCTAACATGCAAGCTGGATGAGCACCGGGCATATTTGCTACGATGATGAACAAACATGCAAATGACTGCAGAAACAACAGCTGATGGAGCTGTGGTTCTTGGAAACCCAGTTGCTCCTCCTGTTAATGGGGATGTGTATGCGGATATCAGCCCTGAGAATGTTGTGGTCCAGTGACACCGAGGTTTGCATTATTTCTGTCCTAGACTTGTGCAGACCATCTTTCTATGGATGGTCTTCTGTTCATATTAAATGTGAGCTACCGCGTACTGAGATGTGTTTCGAACTTATTTTGTGTGTGTGTGTGCAGAAGATAGTGCAAATGTGCTAATTATTTGGTTGAAGC…		LOC_Os03g44500.1	serine/threonine protein phosphatase, putative, expressed	8e-20	59.7		AT1G08420.2	BSL2 , BRI1 suppressor 1 (BSU1)-like 2	1e-09	56.2
L509id519	GTATCTATGTTCAGTATACACTTTTCTTGAAGTTTTTCTTGTGGCGTCTGGACCCATTGTACTCTTGCATGCAGCGTCGTATGCTTCCGTGTCATGTACTACTGGCCAGAACACTGGATGCCATTGACTCATTGGCACTTTTACAGACGTAGCAGGAGTCCTCGATGAGTACCATTCTATCCGATTTAGGCTGGTTATAATGGGAGTAACATAGGTAGTACTCCCTCCGATCCGTTTTTCTCTGCGCATAAGCAGCAGCACAGATACCAAGGAGAACCTGGTTGTATCTATTTTGGACTAATTTGCCCTTGTGCATGCCCGGACAGTGGGGGAGTAATTTACTTGCTGCATGCTATGGGATTGGGTGGGCGCTTCGGTCTCCTTTTCTCTTCCCCAGGC…			No hit found.					No hit found.
L509id520	AGAACTTTTACAGATTCTCCTAAAAATGTTTCAAGATATGTTAACATATCTTCTACCTTAGTGCCTATGCTATACTGATTTTGTATATATTTTTGTACTATTAAACCTTTCCATATGCTGATTATATTCGGCCAATCTATTGGGTCATGAGCTGCTAGGTTTAATATAGCACCATCATTTTTATAATTTTGGAATTGCACTGGTTTTTCAAAATCTCTTCTTTTAGTACCCATGTATCTATATTGTCCTGGGATATATGTAGGCTGGTAATCATCTTTTTCTGGAGGCCATTGTCCAGCTGTCCTGGTAGGTCTCTCTCTTTCTCCTTCTCTTTTTACAGATGATTCACCATATCCCCTTCTTCTTTTACCACTACTTTCTACTTCCATGGCTTCCATT…		LOC_Os02g16020.1	conserved hypothetical protein	5e-86	257			No hit found.
L509id521	TAAGGACAGTGAATGGTATTGTTTTCCCAACATTCCGTGAAGCTGCTGAAAATAGGGGCCTTATCGAGTCTGACAATAGTATCGACGAGTGTCTTAATGAGGCTGAGGTTTTTCAGATGCCATCTTCCCTTCGGAGGCTATTTGCTACTATATTGGTCTTTTGTGAGCCCAGCGATGTGCGTGGCCTATGGGACCGGCACTTGGAAGCTATGACAGAAGACTATCGACTAACCCACATGTCCCCCCATGAAGTTGAGCAGATGGCTCTGTTAGATATAAAAACCATGCTACAATCGATGGGGAAGGACATATCGTCATTCCCTCTTCCAGAAATTGACGACTCATATGATGCCCCAGATAATGAGGCTAGGGAGATCATAGAGGAGTCCACGATCGAGG…		LOC_Os02g26500.1	retrotransposon protein, putative, unclassified, expressed	8e-71	231			No hit found.
L509id522	GTCGCCCCCTGCGACAGCTTCCAGATCCATTTGCACATGAGTGCAATGTTGAGGATCCGTGTGTTTGTGATCCCTAGCCCCCCTAGGTCCTTGGGTCTGCACACCAAGTCCCATCTGACCATATGGTACTTGCGTTTGGGTCCCGCACCTTCCCAAAAGAAACGGGACCTTGGAGTGTCCATCTTGGCGTGTACCCCTTCAGCCAAGAGGAACAGCCCCATTGCGAACTGCGGCAGCGAGGACAGGCTCGCGTTTGTGAGCACTAGCCGGGCTGCAGAAGAGAGGAACTTCCCCCTCCACGGACAAACCCGCCCACCCACCTTGGTCCAGAGTGGCGCCCAGCCATCTATCGTGATGCGTTTGGCATCCAACGGGAGCCCAAGGTAAGTAAACGGGAGT…		LOC_Os10g07310.1	retrotransposon protein, putative, unclassified, expressed	6e-55	185		AT3G24255.1	RNA-directed DNA polymerase (reverse transcriptase)-related family protein	3e-20	87
L508id523	CATATGCAGGCAAACAAACAACTCGCAGACGTCGCATATGAGGTTGTTTTTTTCAGAATCAGGCTGAGTAGAGAAGTGTATGCGATGCAGGCATTGTTGCACACGGCAACCAAACATGCCCTTGGAGGACCATAAGGGCCCCTGGTTACTGGAGGATGACAGGAAGCGGAGGGCACTGTCGGTACTAGCAGAACCAGTGGAGAGGCCTAGTTGATCTGCTGTACCCTTACCATGCTGATGCTGCTCGCGTCTTTCTTGTCTGCCGGTGATGCTCTCCAATCCTTAATCTTTTCCCGGTGCCGACCTTGGAGATCCTTGCCGGCTTTCGCCAGCATTGGCAATGGCAGGAAACATACTGCCTGGTTACTGGTTAGTTGCTTGTGCAAAGAAGTTCCTTGT…			No hit found.					No hit found.
L507id524	GGCCCTGTTCCCGGTAAGAAATATAGTGAAATTGTCTTTCCCATTCTTTCCCCTGATCCTGCTACGAAGAAAGATGCTCATTTCTTAAAATATCCCATATATGTAGGGGGAAACCGAGGAAGAGGACAGATCTATCCTGATGGTAGCAAGAGTAACAATACAGTCTATAATGCTACGTCAACAGGTATAGTAAGAAAAATACTACGTAAAGAAAAAGGGGGGTATGAAATATCCATAGTTGATGCATCAGATGGACGCCAAGTGATTGATATTATACCTCCCGGACCAGAACTTCTTGTTTCAGAGGGGGAATCCATCAAGCTTGATCAACCATTAACAAGCAATCCTAATGTGGGAGGTTTTGGTCAGGGGGACGCAGAAATCGTGCTTCAGGATCCA…		LOC_Os10g21290.1	apocytochrome f precursor, putative, expressed	1e-116	333		ATCG00540.1	PETA , photosynthetic electron transfer A	1e-105	305
L507id525	TCGACGCTGAGGGCATCCTTTAAGCGCGGCCGTTTTTCGAGCATTTCGTATTGGCTGTCTTGCGTTTCTAATAAGTTGTTTAACCGTCGGCATGTTGTATGTATATAGAAAAAAATGGATTGGTTTAGATCCATCTTAACCTGATGATTGCTCATCATGAAGTCTTTCTATTTTCTATTAAATCGAGGAAAACACGAATTTAGCTGTGAAATAACTTTACAAGAAATCCGGACACTACCAATCCTTAAACATTTCTGGAAACCACACTGGATCAGTATCGCAGTGCTTGTCAATCATTTCATCCCCTACAATATCGACAAGTCCATAAGCTTTGGCTTCGTCTGCTGACATAAAAACATCCCTTTCCATGTCTTCGGATACAACCCAAAAAGGCTTGCC…		LOC_Os10g21300.1	ATP-dependent Clp protease proteolytic subunit, putative, expressed	1e-60	188		ATCG00670.1	CLPP1, PCLPP , plastid-encoded CLP P	1e-27	102
L507id526	CAACGCAAATAGTCACACAAACACACACAAGACACACACACACACGCAGTCGAAAGGATGTTTCCAGTGACGGGCTCGCCGAAATCCGTTGCTTTCCGATCAAAGCATACCCGCAAGTACCTAGGTAGCGTGCAAGCAGGGAGCGAGGAGAGCGCCGGCGGAGGCAAGTTCTTCGAGGAGCTGAGCCACGGCGCCGACGACGTCGATGTCCTTGCAAGCCCGTACACTAGATTCTACCTGGAGCCATCCAAGGAGCACGACGGGCTCCTGCACGTCAGGTGCTGCCACAACAACAAGTACTGGGTGGCCAAACATGTCGGTGAAGGCAGCGGCCACTGGATCATTGGCATCGTCAATGAACCGGAGGACGACCTGTCCAAGCCGTCATGCACGCTTTTT…			No hit found.					No hit found.
L507id527	GATCTACAGAAAAACAGTTTGATGGCATCCCGTGGCTCTACATGGCGATCAAGTCGTCGCCACGGATGTTTATGGTTTGATCAGTAAAAGGAAAAGGGAAGGTTATGATGTTTCGTGGCTCTACCTGACGCTTCAATCGTCGCCGTAAACATTTCATGGTGTGGAGTCACAAGGGAAAGCAATATAGCTGTACAAAAAGAATCAACATCATCGTCCAGCATACATCATATATTCAGAGGTAGCAAGGGGGTCACGTGATATACAAAGGATGGTTTCTCATCATGAGATAATCCAATATTAATAAAGACATGGCTACCTACTCTGGAATAAACAAGACGCCATTGACAAAATTCTGCAGAACCATGTTTCTCAATCAGATGAGGGTTCATCTTCAAGTCC…			No hit found.					No hit found.
L507id528	TGGGGCGAGGGGATTCCAATCCATGCGCCGGAGGAGGCGGCGACCGGAGATTGGGCCGGTGGCGGCGGGCAGAGAAGGGCGCAGTATTTGTGTGTGTGTGTGTGTAGAACACTATTTTTCTTGTTAGACACCGGAGTATCTCTCAATCCGATATCTCACTCAGGTTATATTATTATTATTGACTCGTATCATAGATCATGCTCATGAACTGGCTTTGCAGTGGCCTGGAGCATACTGTGTGGACAGCGAGTACGGATGTTGCGTGCCCAAGTACGGATACCCAGCGGAGGATTTCTTCATCCAGAGCTTCACGACCTTCGACTTGTCGCTGAACAAAGCCGTCGTGAGATGCAATAGCGACAAACCATTCGACATTAACAAGGTCAACTAACATGAACA…		LOC_Os09g36680.1	ribonuclease T2 family domain containing protein, expressed	6e-31	113		AT1G26820.1	RNS3 , ribonuclease 3	1e-06	46.6
L506id529	CCAGAAGAACAATATCATTTGGATGGTCAACTCAAGATATACATTGATATGATGAAAAGGTCTGATGTTTTTTGCAGTTGTGGCAGTCTTGCTAATCTTGCTCTCAAGTTGGTTGAAACTAAGGAACATTTACACTTTCCTTTGGTTTACCGACTCATCACACTTGCTTTGACTTTGCCAGTAGCGACGACATCTGTTGAAAGAGTTTTCTCAGCCATGAATATCATTAAGACAGATTTGAGAAATAAGATATCTGATGATTGGTTGAATGATCTGATGATATGCTATGTAGAGCGAGATATATTTGCTGGAATTGATGACAAGAAGATCATAGAACATTTTCACAGCTTGAGAGACCGTAGAGGCCATCTACCAAACCCTCCCCGTATACTTACGACT…		LOC_Os11g39200.1	hAT dimerisation domain containing protein, expressed	1e-42	143		AT1G19260.1	TTF-type zinc finger protein with HAT dimerisation domain	1e-30	116
L506id530	GAGTTGCGGTGCTTCCATATTTGCCATAGCCCTAGGATGATGATTGCATTTGCATCCCTCCCGGCGTTTCCTCTTCCTCTGTTGTCTTGGCACCATGCACCGAGGCTTTCATTCACGGTAGCTATCCATTCCGGTCTGCGTAGGGGATGACAGATCACGGTCCACATTTCCAGCGCGACGACACACTAGAGCAAAATGTGGTTTATGCTCTCCTCTTCTTGGCTGCACATTGGGCAACAATCCTGATGATCGAGCCCTCGTCTTGCCAGCCGATCGGACGTCCAGCATCTATCCTGGATTGCCAGCCATGTGAAGAAGCGGCAGGGCGCCGGTGCTCTAGATTTCCAAGTGAATTCGGCTGTGGGGACGACCTGCCTGCCCCAGAATTTGGCTGCATAG…		LOC_Os09g23810.1	retrotransposon protein, putative, unclassified	3e-40	137		AT4G29090.1	Ribonuclease H-like superfamily protein	6e-12	62.8
L506id531	AGCTAACTTAGGTGAAATGGATCATTTATGAGCTAACTTAGTTGAAATGGATCGTTTTTGAGCTAACTTAGGTGAAATGGATCATTTATGAGCTAATTTAGTTGAAATGGATCTTTTTGAGCTAACTTAGGTGAAATGGATCATTTAAGAGCTAATTTAGGTGAAATGGATCGTTTTTTAGCTAACTTGGTGAAATGGATCGTTTATGAGCTAAATTAGTTGAAATGGATCGTTTATGAGATAACCTAGGTAAGATGGGTCATTTTGGAGTTAACCTAGGTGAAATGGGTCATTTTAAAGCTAACGTAGGTAAAATGGATCATTTAGGAGCTAATCTAGGTAAAATGGGTCATTTTTGAGCTAACTTGGATGAACTGGATCATTTATAAGCTAACCTAG…			No hit found.					No hit found.
L506id532	ACACGGATACATTACCACCGCATGATTAGTCCCACTAAACTTAATCTAACGGCTAGCCTTAACCTAATATGTTCTCTGTGTGCACTTAGCAATTTACATTGACTGACCGTACTCCACCGTGAAGGAAAATATGAAGTCCACGCCTGGTCAATTAGGAAACTATAATCACGGACACATCCTATTAAGAAACTAATCACAGACACATCTAATTATTAGGAAACTAATCACAAACGCATCCTATTATTAGGAAACTAATCACGGGTGCATCCTATTATTAGGAAAATAATCACGAGCGCATCCTATTAGGAAATTAATCACGAACACATCTAATTATTAGGAAACTAATCACGGACGCATCCTATTAGATAACTAATCACGAACACATCTAATTATTAGGAA…			No hit found.					No hit found.
L505id533	AGAAATTTGTCCCCCGCCATATTTTCTTCCCCTCTGTTTGTCCACTACCTCGGCTAAACCTAAGCAAAAGAAAAAGAGGTCCAAGAGACAGACCCGAATAAAGAAGAAATAGTAATCTTTGACGAATTAGGAAGAAAAAGGATTCTTATTTTGATACAAGAAGAATCGGCACAAGAAAAAGGCTTTTTCTTGTGCCGAATAGACGATTAAGAAGACCTGCAATCCCTCCGAAAAGGAAGAAATTTTAATTTTATTGTTCTCGCCTTTGCCTTGGATTCTCTTCTTTTGCATGGGATATAAATAAGGAATTCCAGACATCTCATAAACAAAAAACAGTCTAAACAAAAAAAGGATTTCCAAAATAGATCATAGATAATTCTAGCAATTGCCAATAAATCG…			No hit found.					No hit found.
L505id534	TGAAGCAGTAGAGTGGCTTATGTCATGTAGGCAACTGGTGGCTACAAGGATCCGTACGTAAACATGGTATGTGAAATTTGTGCTACACAGGAATGGAAATGCCAATTTACAAAATATAATATGCATGTTTGGTTGATGATTACTTGGGGTAGCCGAATAGAACTTGGAACCAGTATAACTTAAGTGTGGCTATGAAAATTTTAGATGGAGTTGGTGGTTTGGTACCTATTGGAGTAACAAATTCCAGTTACCCAGTAGAAAGCAAGGTGAATCGGAAATCAATTATTAAATCTGCTTTATAGGCTTTGCTAAAGAGAGAAACTGAGAGCTACTAATATCCTGGTTTCATTAAAGCTTATTAGCGTCTTGAATCCCTGTAAAGCAGCATTGTGCATTGCT…			No hit found.					No hit found.
L505id535	AGAATTAAATGCTGCTCAAAAGCGCAATGAGCTCGCTATTTCCAAATTTTCTAATTGTTCAACAGCGACGACCCAGCACGTTCCTCGTAGGATTGTCGGAGCTGCTAGGTTCAACTCAGATCCTTATGTTCAGCAGTTGAATCGTTTTCCTGTTACTTTGCAAGAAAGGAAGCATTATTTTGCAATGAATCGCATTGGCAGCGACAAAGTTTGGTGCAAGTATGTTCTTCTTTTCTTCTCCTTGTACCTTTCATGCTTTTCTTTCGATTTTGTTGCTGATTGTGTACTCCATGTTTTTTAATTTTTTTGTCACTGATTTATCTTTCATTTTCTTCCTTTTTGTGTAGATATGAAGCTATTAGATATGATAGAGCGTTCTGCTCGTATCGCTCTCTTTCA…		LOC_Os01g64220.1	expressed protein	2e-09	56.6			No hit found.
L505id536	GGAGAGCTGGGGGATATTTGATTTGGACGGAGCTGTGCATATGTCGCATGACATGATGTGGCTGGGTCAGGCACAATAGGTCGTCATGCAGAAGCAAATTTCCTTGTGGCCGTATGCACACTACGTGGGCATTCAAGATCCTACAATTGTTGAAGTTTTAACCTGCAGAGAATGCTCTTATGCTAGCGAAAGACAAGGATACCAATGACTTGTGTTGGAGTTGGTGTTTGTTAAGTAATAAACAGTCAAGACAGGAGAGGAGGTGGTCCGCTATTGGCCAAGTGTAGAGATGAGTCTTTTGAGGATTTTAAGTTTGTATTCGTTCGGAGAAGTAAATAAAGCCACACATGTGTGCAATAAATACTCTCTTAGTTTGCAAGTTCTGTAGACTTTTGATTT…			No hit found.					No hit found.
L505id537	TCTTGGAAAAATACTGCAGTAAGCGAAGCATCGCCTGACCTGCTCATCAAGATACTGGTAGCTCCACCATAGAGCTCCCATTGTCTCTTTCATAAGGTCCCTATCCTTCTCCCTCATCCAAATCTCGACTTTCAGGTTTTTACGCAGCCGTGCACCTACTGTTCTGGCTGCTAGAGGTGATCTCTTAAGCTTTTTTGCAATGTCCTCTCCAATCGTTTCAAGTTCTCTTCGATCATGGCCACCTACCCTTGCATCTCCAAGTGCATAATACATGAACATTTCGAGGAACACTTCATCATCCAGGTCAGATATTGGAATACATCTCTCTTGAGCAGCACCCAGAGCTAATAATGCATCTTCAGTTCGACTAGTCACCAAGATTCTGCTTCCTGCCTTCCC…		LOC_Os11g44580.1	go35 NBS-LRR, putative, expressed	4e-66	216		AT3G14460.1	LRR and NB-ARC domains-containing disease resistance protein	1e-19	85.5
L503id538	GTTGCATAATGCGCATTGGAAACCAGCTGAAGAGAAAATTGAGAAGAAGGCAGCAACCTGGCAAGGGGGTTTGCTTTCAATGGGTGATAGGATTACCCTCGCTGAGACTTGTATGAGTAATGTTCCTAGCCATTTGCTTTCTTTTTTTAAACTACCTAAAGGTGTAGGCAAGAGAATGGACTTTGTTCGTGCTCGTATGGTTTGGCAAGAAAGGGATGGAGTGAGAAAGTATCACTTAGTCAAGTGGGTGGACGTATGCCAACCTAGAGACCAGGGGGGTCTGGGGATTACTAATTTGGAGATTAAAAACATCAGCCTCTTATGTAAGTGGTTATGGAGATTAGAGAATGAGGAAGGGGATTGGCAGGAAATGATTAGAGCCAAATATTTGAGTAGGAA…		LOC_Os12g43060.1	retrotransposon protein, putative, unclassified, expressed	6e-61	204		AT3G24255.1	RNA-directed DNA polymerase (reverse transcriptase)-related family protein	7e-12	62.8
L503id539	GAAGACCCGAAGACACATGAGGGTGGCGGCGACGAGGGCATGGAGGAGCCCCCCAGCAACAAGCGCCGCAACTACGGCCACTACCATCAGGAGGATGGCCAAACTCACTTCTGCAAGGTCATCCTTGCACCGAAGCTTGAGTGCATCCCCATGCCCCTGGACTTCACCAAGCACTTCGTCGCGATGCCGACGGAGTTCAAGCTCAGGAACAACACCGGCTGCTCCTGGAAGGTGACGGTCAAGCTGACAAACGGCAGGATGACCCTGGATCAGGGTTGGGCCACCTACGCAGCCATTCATCAGATCAAGATCGGCTACATGGTGACGTTCAAGCTCCTCACTCCCGACACCCTCAAGGTCATCATCTTCGACGGTGATGGCATTGAGGTTGTCAATAAG…		LOC_Os03g42410.1	B3 DNA binding domain containing protein	2e-11	61.6		AT2G24690.1	Transcriptional factor B3 family protein	4e-06	45.8
L503id540	AAGTCCTTGTTCGACGAGAAGAAATTTATGAAAGAGGTTAATTATCTTAAAATGCTTAACCACAAGAACATAGTGCATTATATAGGCTACTGCAATGAAAACAGAGAAAGTAAACAAATGTTCAATGGGGAATTGGTTTTAGTGGAGGAGCCACATATGTTGCTTTGCATGGAGTATCTCCCTAACCGAAGCCTGAGAGATTATATTGCTGGTATGACACCTCTGTTATGTTACACTTCTTTTTTGCAGTTTGTTTCAGCCTTATTTGAGCGAGGAAACCCCTTATCTACCAAAGGTTTTCATTCTCTCCATTATGTGGCCAGGAATCTGTCCTCGTTGATGAACAAGTAACAAATTCCTGGACCTACGAAGGCGAGGACAAAATATGATGATTGATAA…		LOC_Os04g30040.2	jacalin-like lectin domain containing protein, expressed	7e-12	63.5		AT4G17660.1	Protein kinase superfamily protein	6e-07	48.1
L502id541	CTGGTTACGAAGGGACCGTTTCGTTTTTGTAGGATGGTCTGGCCTATTGCTCTTTCCTTGTGCTTATTTCGCTTTAGGGGGTTGGTTTACAGGGACAACTTTTGTAACTTCTTGGTATACCCATGGATTGGCTAGTTCCTATTTGGAAGGTTGTAATTTCTTAACCGCAGCAGTTTCTACCCCTGCCAATAGTTTAGCACACTCTTTGTTGCTACTATGGGGGCCCGAAGCACAAGGAGATTTTACTCGTTGGTGTCAATTAGGCGGTCTATGGACTTTTGTAGCTCTCCACGGGGCTTTTGCACTAATAGGTTTCATGTTACGCCAATTTGAACTTGCTCGGTCTGTTCAATTGCGGCCTTATAATGCAATCTCATTCTCTGGTCCAATTGCTGTTTT…		LOC_Os04g16872.1	photosystem II D2 protein, putative, expressed	1e-123	352		ATCG00270.1	PSBD , photosystem II reaction center protein D	1e-123	349
L502id542	CTTGCAAGAAGCTCATGACAGCCCATATTCCATCCACCCTGGAGGCACCAAGATGTATCAAGACCTGAAGGAAAGATTTTGGTGGCACGGGATGAAAAGGGAGATTGCCACCTATGTTGCAAAATGCGACGTATGCCAGAGAGTCAAAGCTGAGCATCAGCGACCCGCTGGATTGTTGCAACCCCTTAAGGTGCCTGAATGGAAGTGGGACAGAGTCGGGATGGACTTCATCACCGGTTTACCCAGGTCAAGCAAGGGACATGACTCAATATGGGTCATCGTTGACCATTTGACCAAGGTGGCCCACTTCATTCCTGTCAAGACGACCTACAAGGGGAACCAGTTAGCCAGTCTCTACATCAACCGAATCGTGAGCCTTCATGGTGTTCCCAAGGAGAT…		LOC_Os07g16780.1	retrotransposon protein, putative, Ty3-gypsy subclass	1e-100	297			No hit found.
L502id543	GTCAATAGCTTGTTGAAAATCTCCCCTTGTTTGTAATGTAAGGATCTTATGTAATCTTAAGGTTTGCAGCTAATAGAGAAACCCAATCCAAGTAAAAGTTTTCAACCCAATCCAAGTAAAAGTTTTCAGTATTGCTTAATTGTGTGAGTGATTAACACTTTTTGGTTGTGCTGAATTTCACTCCTACATAGTTTTATTGACAATTTTTATATTCCTTTCATTCAAATGAGGCACAAGATAGATCACATCTATCGCAACGTATTGGAGATCCATGCCCCTTGGTGTTCAAGAAAACCATACTCACCAGATATTGCCACAAGGTTACTGGCAAAGCAGTACCAATCTTGATGATTTGTGTAGGCAGGCCACCCATATGCTTGAGGAGGAAATATTAACGGT…			No hit found.					No hit found.
L502id544	CTTTACAGGAAAATACACCTATATATATTTCTGGGGTTTCTTACAAAGAAAATCATGGGAAGTAACTAAAAGAAGGTTAACATAGAGCTAACAGATATGAACAAACCAGACAATAAATGCATAGCGTCTGGGGAACGAAACCACTACCAGATACATGGTATCGCATGAGTGCCTGCCCTTCCTCTAGCCTGCAACATCTGGGAGCTGCATATATGCTTTCAGATTTGTGCTAATTCTGCAAATTCAGAATATGCCCAAAGACATTGTACATAGGTTTAGTTCTTTGCGATCCAATATATTCAGGAAAGAACAGTTTTAGTTCCATAGAGAAGGAATAAAAAAATTCGACCAAGACACCATCAGCCTGCTTATGCGATCAACATATAATTACTGGATTTC…			No hit found.					No hit found.
L502id545	GATTCGGTGCGAACTCTTCGTTCTTCATCTCCGCCCTCAAAATACCTAATGCCTCCTCAACTCTCCTCTTCTTACACAATCTATCAACCATCTCCTCGACAACCTCCGCCGCCATACTAAACCCCCTCCTTCTGAGGTCTATGCGAACAAGCATCGCAGCATCAACAATTCAACATCCCCTGTCCTACAATGCCCTCTGACCAACCACTCGAATGTTGTAACACTTGGCTCAATCCCACAAATCTCCATGTCCTTAAACATCTCCTCTGCCATCCCCACCTCCCCGGCAGCACAATACCCACCAATCATCATGTCGTATGAGGTGACATCTTGTTGGATCCCTCCCTGAACCATCTCATTCCACAATCGTCATACCTTCACCATCTCCCTGTCATCACA…		LOC_Os12g21930.1	PPR repeat containing protein, expressed	6e-61	172		AT2G15980.1	Tetratricopeptide repeat (TPR)-like superfamily protein	1e-20	82.4
L501id546	TGATGAGCTCAGACTTTGTAGCCACCGGCAGCGGCGGCGGCGGTGGGAGTGGCGGGGGCGGGGACGACCATGGAGACGATGGTGTCGCTCAGGAATGACTCAATGAGCGTGCGCTTGTCCTGGGGATTCCTGGGAAGAAAAATGGCGTAGCTCTTCTTGACGGCGGACTCGAGGGCAGGGACAAACTTGTAGGCCTCGTATGCATCACCAGTGGTCTCCTTGATGGCCTTGCTGAAGGCAGAGTCGAAGACGGTGGACCTGTCCTTTATCGGGGCAGCGTCGGCAGTGGTGGCTGCAGTGCTGAAGGCGGCGTCGATCTGGTCGATGGCCTTGAGCTCCCCGGCAGGGATCGGCCCCTTGACTTCCTCACCGGAGTGGACCTTCAGGATGCCGACGATG…		LOC_Os07g01214.1	transposon protein, putative, unclassified, expressed	1e-10	60.1		AT4G18670.1	Leucine-rich repeat (LRR) family protein	2e-12	64.3
L501id547	AAAATATTGGTATCACACGTGACCAGCAAGGTTCCCTACCCGGGACTCACAGGGGTGAATATTCACACTTTTACACTCTTAAGAGGGGTACTCCGACATCGACAGTCTCGACCAGAACCACGTGGGTTCTAGAAGAGCAGAGCCCTTCGACCCCCTGAGGCACGACAACTTGACTTACTAGTATGGGTCGTTCCCAAGGATCCATCACCGATACCCTGTTCGGAACAAGTGTCGCCCCCAGCGGAGAACTCAGACAGTCCCATACCTGAACCGTGACCGGTACAATATGTTTGCGGTCGTGACACCAATATAGACAATATGTGAATATGGAAATAAGGAGGTCAGTGGTATGATGAAACTTATGTAGTAATCCTCACGTCTCCACGTAAGCCCAAATAA…			No hit found.					No hit found.
L501id548	TCTAGGCCAAGTAGACACGGGAGGTAGTCGCTGACGCAGAACGCGAAGGTGAACCCTAGGAGGGCGAAGGAAGCGTCCATGTGCTCCATCTCCATCGGCCCCGGCCCGCCGTCCGGCTGAGGCTCCCCAAAGTACCGTTGGCCGAAGACAAGCCGGCGGATGACGTTGCCGCAGTAATGCCGCGCGACATGCCTGACATCGACGTTGGCGCCTAGTCCCGACGTTGAAGATGACCCCCCGGCGGTGAGGTTGTAGATGTAGCGCATCAAGTTGTCAGCTTCGTCGGCGCGCTTGTCGTGGAGCCACTTGTGGCGGGAGGGGCAAATGATCTCAGAAGTGAGCACCTTGCGCATCTTCATCCACTGGTCGCCGAATGGCGAGAGCACGGCGTCCTTGTAC…		LOC_Os03g37290.1	cytochrome P450, putative, expressed	6e-51	171		AT2G22330.1	CYP79B3 , cytochrome P450, family 79, subfamily B, polypeptide 3	1e-62	201
L501id549	ACTGTAAAGTATTAGGTCATACAAGGAATAAACATATCTCGAGCTTAGAGGCTACGCCAACCACAATAGGGATTACGTTTCACAGATATGCTACATCAATCCTATTGCTAGACTGTCATCCATGTCGGTTGAATAAGCCTACGCTACCATTTCCAATTCATTACACTTAAAAGACCAACGAATCCAGCACCCCCACACGCTAAAGTGAGTACCAACAAGAAGTTGGAAACTTTCTTATTAAAGTAAATTTGAGTTCCAAATATCCCAGCTTAATCATAAAGCACACCAAGGTGGCATATATTGATTTCAGAGAAAAAAATCCACAAGTATGAAGATTACACCAATACTCGTCTAGATCCTAGGTTAGATTGATAGTCATTAAATATGGCAGGTGGATCC…			No hit found.					No hit found.
L500id550	ACGACACGATGGTCGGAGACAAAACCCAGCCACAGACCATATGGTCCTCTGCTTTCATATGGACAAAAATCAGCTCAACTTATGTGAGCTTCCATTCCAGATATAATATGTCTCCCAACAAAAAATCATCAATAGTTTAGAAAGTCTGTACAAACACAGAAAGAATGACAAATGTATTTTTACAGATCATGGCTCAGAGTCATAAACATCTATGGACCAAATATAGTAATGGATACAGCAGATTAGTCTTATGATTTTACTTGTTCGGTATAAAATAGCTTATGCTTTCCTTACAGTACATGTCCACATTTGATATGTCCTTTTTGTCTGTCCTGCTTTTTGAATCAACCGTATCGAGCAATACTATGGAATTAGTCAAATAATTGTGCATGTTTTGAC…			No hit found.					No hit found.
L500id551	ACGTACTGTCAGCAAGATGCGTCATTGCATTGTATAGTACTAGTAAACATGTTGCAAATGGTGACAAAATTAAGCCCATCTGACGCGGTGCGATGGGGATGGCCTGGACAGTAACACTTCTATTCTTTTTCTTGAGAGTTGGGACAATAATGTTTGATCTACTCTACTCCAGAAAAGCATTTAGAAACTTCCACTTGATCTTTCGACCTTATCTGATTGGAATCAAAATACCAGAAATACACATGTAAAAATGTCTTCTAGTGGCCGGCTGCAAGTGGGGTTCTAAGTTCTAACATAATATTGTTGCCAGTTGCATGTGGGCGTAGAGTTAATATTGCAAGCCGATCGCTGTCTCTATTAAGCAATATATGTGCTCCAGGCGGCGATAGTATGCACACA…			No hit found.					No hit found.
L500id552	ACACACACACACACACACACACACACACAAGCACACACATATGCATGTGAGTATTTGAATGAACATAGTTGAACAACTTCAGAAAACGAAAAAAATAAACCCTCGCAAAAATATTGAGCACACATATATCAATATACCTATTAGAGGTGTGAAAACCCAATACAACAAACGGTGGAGATGGAACTTAGGTTGTGTTTGGTTGAGCACATATATCAATATACCTATTAGAGGTGTGAAAACCCAATACAACGAACGGTGGAGATGGAACTTAGGTTGTGTTTGGTTGAGCTACAAATTCTGGAAAGTTGCTGTGGAAAAGCTGCTGTGAAAATGTTGCTATAGAAAAGCTGGAGGCTGTTCGGTTGAAATGACTGTGAAACTGTATTAGCTGTGAATTAT…			No hit found.					No hit found.

## Sheet: Categories
Summary of Blasthit results:
Category	Number
no database hits	230
transposon-derived (including Ribonuclease H, RNA polymerases)	137
disease resistance (NB-ARC, LRR, protein kinases)	42
proteins of unknown function	21
ribosomal proteins	11
cytochrome family	7
oxidoreductases	6
ATP synthase	4
the remaining 94 sequences show homology to a diverse range of proteins
